# Supplementary material for: Gastric morphology in sigmodontine rodents (Mammalia: Cricetidae): a comprehensive comparative classification
Source: PeerJ. 2026 Jun 10;14:e21405. doi: 10.7717/peerj.21405 (PMC13264281; doi:10.7717/peerj.21405)
Supplement: Supplemental Information 2 — Loci include cytochrome b (cytb), interphotoreceptor retinoid-binding protein (IRBP), growth hormone receptor (GHR), and recombination activating gene 1 (RAG1). [file peerj-14-21405-s002.xlsx]

## Sheet: DNA sequences - Sigmodontinae
Tribe	Species	Stomach type	Cytochrome b		IRBP		GHR		RAG1
			Access number	Voucher	Access number	Voucher	Access number	Voucher	Access number	Voucher
Abrotrichini	Abrothrix hirta	Equiglandular	U03530	MVZ154494	KC953347	MVZ154494	KC953233	MVZ154494	KC953469	MVZ154494
	Chelemys megalonyx	?	DQ309559	NK109208	EU091259	NK109253	−−−	−−−	−−−	−−−
	Geoxus valdivianus	Equiglandular	AY275116	CAV001	AY277448	CAV001	KC953260	MVZ154601	KC953499	MVZ154601
	Notiomys edwardsii	Equiglandular	U03537	MVZ163067	AY163602	MVZ163067	KC953294	MVZ163067	KC953542	MVZ163067
	Paynomys macronyx	Equiglandular	U03533	MVZ155800	AY277441	MVZ155800	KC953252	MVZ155800	−−−	−−−
Akodontini	Akodon azarae	Equiglandular	MN864115	PPA647	MN969038	PPA647	MN985048	PPA647	MN985074	PPA647
	Bibimys labiosus	Equiglandular	DQ444329	MN62062	AY277436	MN62062	−−−	−−−	−−−	−−−
	Blarinomys breviceps	Diverticular	AY275112	CIT1391	AY277437	CIT1391	MN985058	MZUFV3675	MN985082	MZUFV3675
	Brucepattersonius iheringi	Diverticular	MN864128	LTU374	−−−	−−−	MN985060	LTU374	MN985083	LTU374
	Castoria angustidens	Equiglandular	EF622508	?	KF815411	MN78921	MN985085	LTU 372	MN985061	LTU 372
	Deltamys kempi	Equiglandular	AY195862	MNHN4151	AY277444	MNHN4151	−−−	−−−	MN985086	UP42
	Juscelinomys huanchacae	Diverticular	AY275119	LHE1617	AY277452	LHE1616	−−−	−−−	MF097871	USNM584508
	Kunsia tomentosus	Diverticular	AY275121	LHE1620	KC953386	USNM584516	−−−	−−−	KC953511	USNM584516
	Lenoxus apicalis	Diverticular	U03541	MVZ171512	KC953388	MVZ171512	KC953270	MVZ171512	KC953512	MVZ171512
	Necromys lasiurus	Equiglandular	MN864130	MR7	MN969049	MR7	MN985065	UP231	MN985088	UP231
	Oxymycterus rufus	Diverticular	AF454776	TK49119	MF097782	OMNHN30079	MF074918	OMNHN30079	MF097915	OMNHN30079
	Podoxymys roraimae	Equiglandular	KM816650	PK3335	KM816651	PK3335	−−−	−−−	−−−	−−−
	Scapteromys aquaticus	Discoglandular	MN864135	LTU616	MN969052	LTU616	MN985069	LTU616	MN985091	LTU616
	Thalpomys cerradensis	Equiglandular	AY273916	MZUSP30397	AY277480	MZUSP30400	−−−	−−−	−−−	−−−
	Thaptomys nigrita	Equiglandular	AF108666	MVZ183044	AY277482	MVZ183044	KC953337	MVZ183040	KC953588	MVZ183040
Andinomyini	Andinomys edax	Equiglandular	JQ434419	MSB70545	JQ434399	MSB70545	KC953242	FMNH132647	AY294964	FMNH132647
	Punomys kofordi	Equiglandular	JQ434426	VPT 1890	JQ434414	VPT1890	KC953318	VPT1890	KC953565	VTP1890
Euneomyini	Euneomys chinchilloides	Supraglandular	AY275115	UP LB018	AY277446	UPLB018	KC953259	UPLB018	KC953498	UPLB018
	Irenomys tarsalis	Supraglandular	U03534	MVZ155839	AY277450	MVZ155839	KC953268	MVZ155839	AY294962	MVZ155839
	Neotomys ebriosus	Supraglandular	JQ434424	MSB87134	JQ434413	MSB87134	KC953290	JSB506	KC953536	JSB506
Ichthyomyini	Anotomys leander	Subglandular	MW148637	CTUA2556	MW148683	CTUA2556	MW148722	CTUA2556	MW148706	CTUA2556
	Chibchanomys trichotis	Subglandular	MW148642	JEC213	MW148687	JEC213	−−−	−−−	−−−	−−−
	Daptomys ferreirai	Subglandular	MW148663	MZUSP:MTR25579	MW148696	MZUSP:MTR25579	MW148728	MZUSP:X1M27	MW148716	MZUSP:MTR25579
	Ichthyomys stolzmanni	Subglandular	MW148648	MUSA17792	MW148689	MUSA17792	MW148725	MUSA17792	MW148708	MUSA17792
	Incanomys mayopuma	Subglandular	MW148639	MUSA13864	MW148685	MUSA13864	MW148723	MUSA13864	MW148707	MUSA13864
	Neusticomys monticolus	Subglandular	KF359515	ACUNHC900	KR105605	QCAZ6531	MW148729	QCAZ6531	MW148712	QCAZ6531
	Rheomys mexicanus	Subglandular	MW148678	MZFC13624	MW148702	MZFC13624	MW148735	MZFC13624	MW148719	MZFC13624
Neomicroxini	Neomicroxus bogotensis	Equiglandular	MT240520	UIS-MZ 1596	MT249798	UIS-MZ 1596	−−−	−−−	−−−	−−−
	Neomicroxus latebricola	Equiglandular	MT240523	MECN3727	MT249799	MECN3727	−−−	−−−	−−−	−−−
Oryzomyini	Aegialomys xanthaeolus	Equiglandular	EU074632	TK135790	EU273420	TK135790	KC953234	MVZ145540	KC953470	MVZ145540
	Amphinectomys savamis	?	EU579480	MV97005	AY163579	MV970045	−−−	−−−	−−−	−−−
	Cerradomys subflavus	Equiglandular	EU579481	MNRJ61885	AY163626	MNRJ61665	KC953251	MVZ197868	KC953486	MVZ197868
	Drymoreomys albimaculatus	Equiglandular	EU579487	MVZ182088	EU649042	MVZ182088	−−−	−−−	−−−	−−−
	Eremoryzomys polious	?	EU579483	FMNH129243	AY163624	FMNH129243	−−−	−−−	−−−	−−−
	Euryoryzomys macconnelli	Equiglandular	GU126538	AMNH272669	AY163620	AMNH272678	−−−	−−−	MF097855	MVZ190450
	Casiomys alfaroi	Equiglandular	EU579489	TK93700	EU649044	TK93700	−−−	−−−	−−−	−−−
	Handleyomys intectus	Equiglandular	KP778278	FMNH70298	AY163584	ICN16093	−−−	−−−	−−−	−−−
	Holochilus brasiliensis	Supraglandular	GU126517	GD081	AY163585	GD081	−−−	−−−	−−−	−−−
	Hylaeamys megacephalus	Equiglandular	EU579499	MHNLS8061	AY163621	MHNLS8061	MF074885	AMNH257234	MF097866	MVZ197525
	Lundomys molitor	Equiglandular	JQ966241	MCNU2302	JQ966805	MCNU2302	−−−	−−−	−−−	−−−
	Melanomys caliginosus	Equiglandular	EU340020	TK135894	KC953397	USNM464387	KC953275	USNM464387	KC953521	USNM464387
	Microakodontomys transitorious	?	PV053299	MZUSP36660	EU649054	MN25969	−−−	−−−	−−−	−−−
	Microryzomys minutus	Equiglandular	AF108698	MVZ173975	AY163592	MVZ166666	KC953276	MVZ173975	KC953522	MVZ173975
	Mindomys hammondi	Equiglandular	MT700428	ROM105820	MT700435	ROM105820	−−−	−−−	−−−	−−−
	Neacomys spinosus	Equiglandular	EU579504	MVZ155014	AY163597	MVZ155014	KC953284	MVZ193759	KC953528	MVZ193759
	Nectomys squamipes	Equiglandular	GU126522	FMNH141632	EU273419	TK63841	KC953287	MVZ192933	KC953531	MVZ192933
	Nephelomys albigularis	Equiglandular	EU579505	AMNH268125	AY163614	AMNH268125	−−−	−−−	MF097900	LSUMZ26987
	Nesoryzomys swarthi	Equiglandular	EU340014	ASNHC10003	AY163601	ASNHC10003	−−−	−−−	−−−	−−−
	Oecomys bicolor	Equiglandular	AF108699	MVZ154999	KC953423	MVZ154999	KC953298	MVZ154999	KC953544	MVZ154999
	Oligoryzomys longicaudatus	Equiglandular	U03535	MVZ155842	KC953426	MVZ155842	KC953302	MVZ155842	KC953548	MVZ155842
	Oreoryzomys balneator	Equiglandular	EU579510	AMNH268144	AY163617	AMNH268144	−−−	−−−	−−−	−−−
	Oryzomys palustris	Equiglandular	GU126539	TTU75311	AY163623	TTU75311	KC953304	MSB64071	KC953551	MSB64071
	Pattonimus ecominga	Equiglandular	MT700416	MECN6042	MT700433	MECN6042	−−−	−−−	−−−	−−−
	Pseudoryzomys simplex	Equiglandular	GU126547	GD065	AY163633	GD065	KC953317	MSB80490	KC953564	MSB80490
	Scolomys ucayalensis	Equiglandular	EU579518	AMNH272721	AY163638	AMNH272721	MF074930	AMNH272721	MF097941	AMNH272721
	Sigmodontomys alfari	Equiglandular	EU074635	USNM449895	AY163641	USNM449895	KC953332	USNM449895	KC953582	USNM575662
	Sooretamys angouya	Equiglandular	GU126534	MNRJ50234	KC953456	MVZ192961	KC953333	MVZ192961	KC953583	MVZ192961
	Tanyuromys aphrastus	Equiglandular	JF693877	KU161003	JF693878	KU161003	−−−	−−−	−−−	−−−
	Transandinomys talamancae	Equiglandular	GU126544	USNM449894	KC953465	MSB91815	KC953341	MSB91815	KC953592	MSB91815
	Zygodontomys brevicauda	Equiglandular	GU126549	AMNH257321	AY163645	AMNH257321	KC953344	AMNH113004	KC953596	AMNH113004
Phyllotini	Andalgalomys pearsoni	?	JQ434418	MSB80512	JQ434398	MSB80512	KC953241	MSB55245	AY963176	MSB55245
	Auliscomys sublimis	Equiglandular	JQ434421	MSB75260	JQ434402	MSB75260	KC953244	FMNH162764	AY294965	FMNH162764
	Calassomys apicalis	Equiglandular	JQ434425	GDE2012	KX431561	MCNPUCMG2650	−−−	−−−	−−−	−−−
	Calomys laucha	Equiglandular	AY033190	NK72376	JQ434404	MSB80539	−−−	−−−	AY963173	UWBM72276
	Eligmodontia typus	Equiglandular	AF108692	MVZ182681	AY277445	MVZ182681	−−−	−−−	−−−	−−−
	Galenomys garleppi	?	JQ434423	AMNH262814	JQ434410	AMNH262814	−−−	−−−	−−−	−−−
	Graomys griseoflavus	Equiglandular	AY275117	UP278	AY277449	UP278	KC953264	PY 03	AY963181	PY03
	Loxodontomys micropus	Equiglandular	AY275122	EPU001	AY277457	EPU001	KC953273	EPU001	−−−	−−−
	Phyllotis xanthopygus	Equiglandular	U86833	MFS1324	AY163632	MVZ182703	KC953314	AK13014	AY963253	MFS1324
	Salinomys delicatus	?	EU377608	OMNH23602	JQ434415	OMNH23602	MF074929	OMNHN23602	MF097940	OMNHN23602
	Tapecomys wolffsohni	Equiglandular	U86834	MSB67270	KC953460	MSB63364	KC953336	MSB63364	AY963185	MSB67270
Reithrodontini	Reithrodon auritus	Supraglandular	EU579474	MVZ182704	AY163634	MVZ182704	AY294930	MVZ182707	MF097932	MVZ182707
	Reithrodon typicus	Supraglandular	OP753147	LBGM 3307 FBZ 3993	OP753152	LBGM 3307 FBZ 3993	−−−	−−−	−−−	−−−
Rhagomyini	Rhagomys longilingua	Equiglandular	KX423691	CBF7620	DQ003723	FMNH175218	MF074926	FMNH175218	−−−	−−−
	Rhagomys septentrionalis	Equiglandular	MT441549	MEPN10898	MT441551	MEPN10898	−−−	−−−	−−−	−−−
Sigmodontini	Sigmodon hispidus	Equiglandular	AF425227	TK90616	AY277479	NK27055	KT964999	TTU80759	AY241465	?
	Sigmodon hirsutus	Equiglandular	OZ027485	?	EU635705	TK22512	MF074933	TTU:119145	MF097945	TTU:119145
Thomasomyini	Aepeomys lugens	Diverticular	−−−	−−−	DQ003722	MNHN4350	−−−	−−−	−−−	−−−
	Chilomys instans	Equiglandular	AF108679	JLP16693	−−−	−−−	−−−	−−−	−−−	−−−
	Rhipidomys leucodactylus	Equiglandular	U03550	MVZ709	MF097793	MVZ190590	MF074927	MVZ190590	MF097936	MVZ190590
	Thomasomys aureus **	Equiglandular/Subglandular	U03540	MVZ170076 & 166714	AY277483	MVZ170076	KC953338	MVZ170076	KC953589	MVZ170076
Wiedomyini	Juliomys ossitenuis	Equiglandular	EF127517	MN69752	MG687425	MN76263	MH057721	MN76263	MH057699	MN76263
	Phaeomys ferrugineus	Subglandular	KM065876	MZUFV3400	KM065877	MZUFV3400	MH057723	MN53614	MH057701	MN53614
	Wiedomys pyrrhorhinos	Equiglandular	EU579477	MVZ197566	AY277485	MVZ197567	KC953342	UFMG1912	KC953595	UFMG1912
	Wilfredomys oenax	Equiglandular	KJ663726	UFSM619	KJ663727	MCNU2025	MH057725	MCNU4119	MH057705	MCNU4119
Incertae sedis	Abrawayaomys ruschii	Equiglandular	JX949189	MN67557	JX949185	MN67557	−−−	−−−	MH057694	MZUSP34717
	Chinchillula sahamae	Equiglandular	JQ434422	MSB75154	JQ434409	MSB75254	−−−	−−−	KC953487	MHNCSJVPT1818
	Delomys dorsalis	Equiglandular	KF317031	JFV226	KC953369	MVZ182789	MH057720	LMT258	MH057697	LMT258

## Sheet: Outgroup
Species	Stomach type	Cytochrome b		IRBP		GHR		RAG1
		Access number	Voucher	Access number	Voucher	Access number	Voucher	Access number	Voucher
Arvicola terrestris	?	AY275106	MVZ155884	AY277407	MVZ155884	AM392380	T3054	−−−	−−−
Baiomys musculus	?	EF989933	ROM97641	KC953360	ROM JM48	EF989735	ROM97641	KC953479	ROMJM483
Clethrionomys gapperi	?	AY309431	?	AY326080	UMMZ162467	MF074902	FMNH145956	AY294952	FMNH145956
Cricetulus longicaudatus	?	AJ973386	?	AY326082	USNM449102	MG685560	USNM449106	MG685601	USNM449106
Cricetus cricetus	?	AJ490302	?	AY277410	MVZ155880	KC953253	MVZ155880	KC953488	MVZ155880
Isthmomys pirrensis	?	DQ836298	?	EF989847	ROM116309	EF989747	ROM116309	−−−	−−−
Mesocricetus auratus	?	AM904612	MauCytb06	AY163591	?	AF540632	?	AY294955	?
Microtus californicus	?	EF506105	MVZ216595	KC953401	MVZ207423	KC953277	MVZ207423	KC953523	MVZ207423
Myospalax aspalax	?	AF326272	?	AY326097	MSB100576	KC953281	MSB 100533	KC953525	MSB100533
Neotoma floridana	?	AF294344	TK52115	KC953411	OSU OK 107	−−−	−−−	AY294959	OK107
Nesomys rufus	?	AF160592	Nruf508	AY326099	FMNH151915	GQ405385	FMNH151915	KC953539	USNM448955
Nyctomys sumichrasti	Equiglandular	AY195801	TK101875	KC953421	MSB45815	KC953296	MSB45815	MF097905	MSB45815
Onychomys leucogaster	?	EF989959	ROM114892	EF989860	ROM114892	EF989759	ROM114892	KC953550	ROM JM017
Ototylomys phyllotis	Equiglandular	AY009789	FN32783	KC953429	ROM35529	EF989763	ROM95675	KC953553	ROM35529
Peromyscus leucopus	?	EF989979	ROM101861	EF989880	ROM101861	EF989779	ROM101861	EF369771	FMNH175363
Phodopus sungorus	?	AJ973390	?	KC953439	?	AF540640	?	AY294954	?
Reithrodontomys fulvescens	?	EF990003	ROM114901	EF989904	ROM114901	EF989803	ROM114901	AY294958	OK325
Scotinomys teguina	?	AF108705	UMMZ3373	AY277415	MVZ191230	KC953328	ROMJMB	KC953578	ROMJMB
Tylomys nudicaudus	Equiglandular	DQ179812	TK41551	AY163643	ROM103590	AY294933	ROMCN103590	KC953593	ROMCN103590
