# Supplementary material for: Gastric morphology in sigmodontine rodents (Mammalia: Cricetidae): a comprehensive comparative classification
Source: PeerJ. 2026 Jun 10;14:e21405. doi: 10.7717/peerj.21405 (PMC13264281; doi:10.7717/peerj.21405)
Supplement: Supplemental Information 3 — Values were estimated using maximum likelihood under the Mk1 model (equal transition rates). For each principal node, proportional likelihoods are reported for the five stomach types: discoglandular, diverticular, equiglandular, subglandular, and supraglandular. [file peerj-14-21405-s003.xlsx]

## Sheet: Hoja1
	Stomach types - Ancestral state reconstruction
	Discoglandular	Diverticular	Equiglandular	Subglandular	Supraglandular	Ancestor
Tribe	State 0	State 1	State 2	State 3	State 4
Abrotrichini	0.00000118	0.00000118	0.99999529	0.00000118	0.00000118	Equiglandular
Akodontini	0.00005973	0.54180072	0.45609109	0.00002423	0.00002423	Diverticular& Equiglandular
Andinomyini	0.00000611	0.00000611	0.99997555	0.00000611	0.00000611	Equiglandular
Euneomyini	0.00022351	0.00022351	0.02713019	0.00022351	0.97219927	Supraglandular
Ichthyomyini	0.00061029	0.00061029	0.02853559	0.96963354	0.00061029	Subglandular
Neomicroxini	0.00000528	0.00000528	0.99997889	0.00000528	0.00000528	Equiglandular
Oryzomyini	0.00000022	0.00000022	0.99999922	0.00000022	0.00000022	Equiglandular
Phyllotini	0.00000046	0.00000046	0.99999818	0.00000046	0.00000046	Equiglandular
Reithrodontini	0.00018423	0.00018882	0.00377079	0.00018423	0.99567193	Supraglandular
Rhagomyini	0.00000835	0.00001853	0.99995458	0.00000835	0.00001022	Equiglandular
Sigmodontini	0.00000937	0.00000937	0.99992375	0.00004814	0.00000937	Equiglandular
Thomasomyini	0.0000041	0.00001392	0.99998480	0.00000041	0.00000046	Equiglandular
Wiedomyini	0.0000042	0.0000042	0.99988301	0.00010439	0.0000042	Equiglandular
Main clades
Oryzomyalia	0.00000011	0.00000011	0.99999905	0.00000061	0.00000011	Equiglandular
Sigmodontalia	0.00015675	0.00015675	0.99236801	0.00716173	0.00015675	Equiglandular
