# Supplementary material for: Gastric morphology in sigmodontine rodents (Mammalia: Cricetidae): a comprehensive comparative classification
Source: PeerJ. 2026 Jun 10;14:e21405. doi: 10.7717/peerj.21405 (PMC13264281; doi:10.7717/peerj.21405)
Supplement: Supplemental Information 6 [file peerj-14-21405-s006.nex]

#NEXUS
BEGIN CHARACTERS;
	TITLE 'Stomach_states';
	DIMENSIONS NCHAR=1;
	FORMAT DATATYPE = STANDARD RESPECTCASE GAP = - MISSING = ? SYMBOLS = " 0 1 2 3 4";
	MATRIX
	Aepeomys 1
	Zygodontomys 2
	Wilfredomys 2
	Wiedomys 2
	Tylomys 2
	Transandinomys 2
	Thomasomys 2&3
	Thaptomys 2
	Thalpomys 2
	Tapecomys 2
	Tanyuromys 2
	Sooretamys 2
	Sigmodontomys 2
	Sigmodon_hispidus 2
	Sigmodon_hirsutus 2
	Scotinomys ?
	Scolomys 2
	Scapteromys 0
	Salinomys ?
	Rhipidomys 2
	Rheomys 3
	Rhagomys_septentrionalis 2
	Rhagomys_longilingua 2
	Reithrodontomys ?
	Reithrodon_typicus 4
	Reithrodon_auritus 4
	Punomys 2
	Pseudoryzomys 2
	Podoxymys 2
	Phyllotis 2
	Phodopus ?
	Phaenomys 3
	Peromyscus ?
	Paynomys 2
	Pattonimus 2
	Oxymycterus 1
	Ototylomys 2
	Oryzomys 2
	Oreoryzomys 2
	Onychomys ?
	Oligoryzomys 2
	Oecomys 2
	Nyctomys 2
	Notiomys 2
	Neusticomys 3
	Nesoryzomys 2
	Nesomys ?
	Nephelomys 2
	Neotomys 4
	Neotoma ?
	Neomicroxus_latebricola 2
	Neomicroxus_bogotensis 2
	Nectomys 2
	Necromys 2
	Neacomys 2
	Myospalax ?
	Mindomys 2
	Microtus ?
	Microryzomys 2
	Microakodontomys ?
	Mesocricetus ?
	Melanomys 2
	Lundomys 2
	Loxodontomys 2
	Lenoxus 1
	Kunsia 1
	Juscelinomys 1
	Juliomys 2
	Isthmomys ?
	Irenomys 4
	Incanomys 3
	Ichthyomys 3
	Hylaeamys 2
	Holochilus 4
	Casiomys 2
	Handleyomys 2
	Graomys 2
	Geoxus 2
	Galenomys ?
	Euryoryzomys 2
	Euneomys 4
	Eremoryzomys ?
	Eligmodontia 2
	Drymoreomys 2
	Deltamys 2
	Delomys 2
	Daptomys 3
	Cricetus ?
	Cricetulus ?
	Clethrionomys ?
	Chinchillula 2
	Chilomys 2
	Chibchanomys 3
	Chelemys ?
	Cerradomys 2
	Castoria 2
	Calomys 2
	Calassomys 2
	Brucepattersonius 1
	Blarinomys 1
	Bibimys 2
	Baiomys ?
	Auliscomys 2
	Arvicola ?
	Anotomys 3
	Andinomys 2
	Andalgalomys ?
	Amphinectomys ?
	Akodon 2
	Aegialomys 2
	Abrothrix 2
	Abrawayaomys 2
;
END;
