# Supplementary material for: Gastric morphology in sigmodontine rodents (Mammalia: Cricetidae): a comprehensive comparative classification
Source: PeerJ. 2026 Jun 10;14:e21405. doi: 10.7717/peerj.21405 (PMC13264281; doi:10.7717/peerj.21405)
Supplement: Supplemental Information 7 [file peerj-14-21405-s007.contree]

(Aepeomys:0.0868415433,(((((((Zygodontomys:0.2173645919,Scolomys:0.2449888822)99:0.0337611977,(((((Transandinomys:0.1009772246,Euryoryzomys:0.1068820071)99:0.0270061485,Oecomys:0.0984270896)96:0.0222367219,(Hylaeamys:0.1283289438,Casiomys:0.1084776394)89:0.0191257296)87:0.0154812754,((Pattonimus:0.1392038659,(Nephelomys:0.0921943530,Mindomys:0.0921121830)82:0.0151980708)99:0.0285728226,Handleyomys:0.1076212950)75:0.0168410714)100:0.0283143622,(((((((((Tanyuromys:0.1067740026,Aegialomys:0.1038631860)66:0.0170664306,((Sigmodontomys:0.0399842166,Melanomys:0.0443512673)100:0.0497269511,Nesoryzomys:0.1245712252)66:0.0130891550)97:0.0057765305,Microakodontomys:0.1883594661)95:0.0057549327,Oryzomys:0.1137669437)95:0.0143348304,(Nectomys:0.1024260508,Amphinectomys:0.1475463598)95:0.0219983884)94:0.0123513946,((Sooretamys:0.1373139964,Cerradomys:0.1428194334)99:0.0287594393,(Pseudoryzomys:0.0959781802,Holochilus:0.1214920685)100:0.0385526728)99:0.0120263204)93:0.0059781914,Lundomys:0.1391959546)93:0.0108531636,(Eremoryzomys:0.1475131054,Drymoreomys:0.1355609937)100:0.0627001207)89:0.0098829518,(((Oreoryzomys:0.0947154051,Microryzomys:0.1191002263)100:0.0382147173,Oligoryzomys:0.1637911148)99:0.0148791440,Neacomys:0.1687866689)94:0.0131138946)100:0.0218885041)99:0.0204171463)100:0.0386681994,((((Tylomys:0.1868664119,Ototylomys:0.1991611089)100:0.1997865675,Nyctomys:0.3887296746)95:0.0683504316,((((((Scotinomys:0.2152058143,Baiomys:0.1439953567)100:0.0726002020,(Reithrodontomys:0.2217023474,((Peromyscus:0.1197144659,Onychomys:0.1438306654)95:0.0128213440,Isthmomys:0.1448521369)95:0.0122330259)100:0.0259516788)97:0.0101128282,Neotoma:0.2604079429)98:0.0355215843,(Nesomys:0.3276137027,Myospalax:0.6140884815)99:0.0965512964)95:0.0263930273,((Microtus:0.1513724581,Arvicola:0.1656064514)100:0.0479740642,Clethrionomys:0.1346554475)100:0.0934902195)71:0.0112391727,((Phodopus:0.2874235543,Mesocricetus:0.2397558474)97:0.0416614415,(Cricetus:0.1825883945,Cricetulus:0.2072649731)99:0.0669183077)100:0.1109465258)82:0.0135342543)100:0.1027443777,((Sigmodon_hispidus:0.1021779793,Sigmodon_hirsutus:0.0606706432)100:0.1884179073,(((Rheomys:0.1256294945,Ichthyomys:0.0985343966)100:0.0389274902,((Neusticomys:0.1228469731,(Incanomys:0.1137934384,Daptomys:0.0838023141)99:0.0328954933)87:0.0066382285,Chibchanomys:0.0857214881)100:0.0374551874)100:0.0809809746,Anotomys:0.2295613336)100:0.1166482746)97:0.0233845041)100:0.0547120721)86:0.0076159528,(Punomys:0.1064577541,Andinomys:0.1041466519)100:0.0926883903)53:0.0023021003,(((((((Wilfredomys:0.1097842186,Wiedomys:0.0783939535)100:0.1354029580,Phaenomys:0.1640122231)95:0.0254894585,Juliomys:0.1878685595)77:0.0202532881,((Paynomys:0.1149733322,(Notiomys:0.1049477371,(Geoxus:0.0870339764,Chelemys:0.0686413371)100:0.0179746637)97:0.0060551228)100:0.0177351593,Abrothrix:0.1315713153)100:0.0855402510)28:0.0061934157,((((((((Tapecomys:0.1373984426,(Salinomys:0.1742406642,Andalgalomys:0.2048110181)92:0.0425106715)88:0.0060761802,Graomys:0.2143508159)37:0.0132434758,((Loxodontomys:0.1291909518,Galenomys:0.1033037029)96:0.0164873901,Auliscomys:0.1184025508)60:0.0126996557)66:0.0099940741,Phyllotis:0.1790148746)97:0.0227497429,Eligmodontia:0.1577269539)54:0.0334328666,Calomys:0.2300392098)100:0.0216662161,Calassomys:0.1623390271)99:0.0202963379,Delomys:0.1920103410)61:0.0179435069)26:0.0085979652,(Neomicroxus_latebricola:0.1022446673,Neomicroxus_bogotensis:0.0841344384)100:0.1034885046)18:0.0000020970,(((Neotomys:0.2082902024,Irenomys:0.1223906584)78:0.0311306456,Euneomys:0.1931438214)99:0.0437027166,Chinchillula:0.3325871512)84:0.0376021814)42:0.0110772080)63:0.0186882724,(((Thaptomys:0.1287466092,(((Thalpomys:0.1197803959,Necromys:0.1698446118)99:0.0126809279,Podoxymys:0.1307281298)96:0.0155680151,((Deltamys:0.1404921157,Castoria:0.1321810452)98:0.0126599577,Akodon:0.1090914517)96:0.0199851728)92:0.0016602826)100:0.0734030468,(Oxymycterus:0.0778372268,Juscelinomys:0.0704310165)100:0.0812224571)99:0.0240713835,((Scapteromys:0.1549235484,Kunsia:0.1317550484)100:0.0511624303,((Lenoxus:0.1177257883,(Brucepattersonius:0.0911574449,Blarinomys:0.0712374490)90:0.0105251756)98:0.0119416584,Bibimys:0.1842968855)95:0.0065978291)98:0.0097324397)100:0.0324988351)65:0.0198895166,((Thomasomys:0.1783482338,Chilomys:0.1290036478)76:0.0231868559,Rhipidomys:0.2069917625)39:0.0109352481)83:0.0484096984,((Rhagomys_septentrionalis:0.0620261918,Rhagomys_longilingua:0.1001015256)100:0.2054808440,((Reithrodon_typicus:0.0760391846,Reithrodon_auritus:0.0751162806)100:0.2537947582,Abrawayaomys:0.3021530276)96:0.0817096839)50:0.0000021599);
