# Supplementary material for: Gastric morphology in sigmodontine rodents (Mammalia: Cricetidae): a comprehensive comparative classification
Source: PeerJ. 2026 Jun 10;14:e21405. doi: 10.7717/peerj.21405 (PMC13264281; doi:10.7717/peerj.21405)
Supplement: Supplemental Information 8 [file peerj-14-21405-s008.nex]

#NEXUS
[ TITLE ]
BEGIN TAXA;
       DIMENSIONS NTAX=112;
       TAXLABELS
             Aepeomys
             Zygodontomys
             Wilfredomys
             Wiedomys
             Tylomys
             Transandinomys
             Thomasomys
             Thaptomys
             Thalpomys
             Tapecomys
             Tanyuromys
             Sooretamys
             Sigmodontomys
             Sigmodon_hispidus
             Sigmodon_hirsutus
             Scotinomys
             Scolomys
             Scapteromys
             Salinomys
             Rhipidomys
             Rheomys
             Rhagomys_septentrionalis
             Rhagomys_longilingua
             Reithrodontomys
             Reithrodon_typicus
             Reithrodon_auritus
             Punomys
             Pseudoryzomys
             Podoxymys
             Phyllotis
             Phodopus
             Phaenomys
             Peromyscus
             Paynomys
             Pattonimus
             Oxymycterus
             Ototylomys
             Oryzomys
             Oreoryzomys
             Onychomys
             Oligoryzomys
             Oecomys
             Nyctomys
             Notiomys
             Neusticomys
             Nesoryzomys
             Nesomys
             Nephelomys
             Neotomys
             Neotoma
             Neomicroxus_latebricola
             Neomicroxus_bogotensis
             Nectomys
             Necromys
             Neacomys
             Myospalax
             Mindomys
             Microtus
             Microryzomys
             Microakodontomys
             Mesocricetus
             Melanomys
             Lundomys
             Loxodontomys
             Lenoxus
             Kunsia
             Juscelinomys
             Juliomys
             Isthmomys
             Irenomys
             Incanomys
             Ichthyomys
             Hylaeamys
             Holochilus
             Casiomys
             Handleyomys
             Graomys
             Geoxus
             Galenomys
             Euryoryzomys
             Euneomys
             Eremoryzomys
             Eligmodontia
             Drymoreomys
             Deltamys
             Delomys
             Daptomys
             Cricetus
             Cricetulus
             Clethrionomys
             Chinchillula
             Chilomys
             Chibchanomys
             Chelemys
             Cerradomys
             Castoria
             Calomys
             Calassomys
             Brucepattersonius
             Blarinomys
             Bibimys
             Baiomys
             Auliscomys
             Arvicola
             Anotomys
             Andinomys
             Andalgalomys
             Amphinectomys
             Akodon
             Aegialomys
             Abrothrix
             Abrawayaomys
;
END;
BEGIN CHARACTERS;
       DIMENSIONS NCHAR=1887;
       FORMAT MISSING=? GAP=- MATCHCHAR=. datatype=nucleotide;
MATRIX

Aepeomys                    NNNNNNNNNNNNNNNNNNNNNNNNNNNNNNNNNNNNNNNNNNNNNNNNNNNNNNNNNNNNNNNNNNNNNNNNNNNNNNNNNNNNNNNNNNNNNNNNNNNNNNNNNNNNNNNNNNNNNNNNNNNNNNNNNNNNNNNNNNNNNNNNNNNNNNNNNNNNNNNNNNNNNNNNNNNNNNNNNNNNNNNNNNNNNNNNNNNNNNNNNNNNNNNNNNNNNNNNNNNNNNNNNNNNNNNNNNNNNNNNNNNNNNNNNNNNNNNNNNNNNNNNNNNNNNNNNNNNNNNNNNNNNNNNNNNNNNNNNNNNNNNNNNNNNNNNNNNNNNNNNNNNNNNNNNNNNNNNNNNNNNNNNNNNNNNNNNNNNNNNNNNNNNNNNNNNNNNNNNNNNNNNNNNNNNNNNNNNNNNNNNNNNNNNNNNNNNNNNNNNNNNNNNNNNNNNNNNNNNNNNNNNNNNNNNNNNNNNNNNNNNNNNNNNNNNNNNNNNNNNNNNNNNNNNNNNNNNNNNNNNNNNNNNNNNNNNNNNNNNNNNNNNNNNNNNNNNNNNNNNNNNNNNNNNNNNNNNNNNNNNNNNNNNNNNNNNNNNNNNNNNNNNNNNNNNNNNNNNNNNNNNNNNNNNNNNNNNNNNNNNNNNNNNNNNNNNNNNNNNNNNNNNNNNNNNNNNNNNNNNNNNNNNNNNNNNNNNNNNNNNNNNNNNNNNNNNNNNNNNNNNNNNNNNNNNNNNNNNNNNNNNNNNNNNNNNNNNNNNNNNNNNNNNNNNNNNNNNNNNNNNNNNNNNNNNNNNNNNNNNNNNNNNNNNNNNNNNNNNNNNNNNNNNNNNNNNNNNNNNNNNNNNNNNNNNNNNNNNNNNNNNNNNNNNNNNNNNNNNNNNNNNNNNNNNNNNNNNNNNNNNNNNNNNNNNNNNNNNNNNNNNNNNNNNNNNNNNNNNNNNNNNNNNNNNNNNNNNNNNNNNNNNNNNNNNNNNNNNNNNNNNNNNNNNNNNNNNNNNNNNNNNNNNNNNNNNNNNNNNNNNNNNNNNNNNNNNNNNNNNNNNNNNNNNNNNNNNNNNNNNNNNNNNNNNNNNNNNNNNNNNNNNNNNNNNNNNNNNNNNNNNNNNNNNNNNNNNNNNNNNNNNNNNNNNNNNNNNNNNNNNNNNNNNNNNNNNNNNNNNNNNNNNNNNNNNNNNNNNNCCATNGAGCAGGCTATGAAGAGTCGTGAGATTCTGGGCATCTCAGACCCTCAGATGCTGGCCCATGTGCTGACAGCTGGAGTGCAGAGTTCCTTGAATGACCCACGCCTCTTCATCTCCTATGAGCCCAGTACCCTCGAGGCTCCCCAGCAAGCACCAACGCTCACCAGCCTCACCCGAGAAGAACTGCTGGCTCAGCTACAGAGGAACATCCACCATGAAGTTCTTGAGGGCAATGTGGGTTACCTACGAGTGGATGACCTTCCTGGCCAGGAGGTACTGAGTGAGCTTGGGGNATTCTTGGTGGCCCATGTGTGGAGGCAGCTCATGAGCACCTCTTCCTTAGTACTAGATCTTCGGCACTGNGCTGGTGGTCACATCTCTGGGATACCTTATGTCATCTCCTACTTGCATCCTGGGAACACAGTCATGCACGTGGATACCATCTATGATCGGCCCTCCAACACCACCACTGAGATCTGGACCTTGCCCAAGGTCCTAGGGGAGAGATACAGTGCTGACAAAGATGTGGTAGTCCTCACCAGTGGACATACCGGGGGTGTGGCTGAGGACATCACCTACATCCTCAAGNAGATGCGCAGAGCCATAGTGGTGGGTGAGCGGACAGAGGGTGGTGCCCTGGACCTCCAGAAGCTGAGAATAGGCCAGTCCAACTTTTTCCTCNCAGTTCCTGTGTCCAGGTCTCTGGGACCCCTGGGAGGAGGTGGC
Zygodontomys                ATGACAATTATAYGAAAACATCATCCACTTCTCAAAATTATTAATCACTCATTCATTGACCTCCCAACCCCATCCAACATCTCATCATGATGGAATTTCGGATCTCTCCTGGGAATCTGCCTAATAATTCAAATTATTACTGGCCTCTTTCTAGCTATACACTATACCTCTGACACAGCCACAGCATTTTCCTCAGTCACTCATATCTGCCGAGATGTAAATTATGGCTGATTAATTCGATATATTCACGCTAATGGGGCTTCCATATTTTTCATCTGCCTTTTTATCCATGTAGGACGAGGTATCTACTATGGGTCCTATATATTAAATGAAACCTGAAATATTGGCATTATTCTATTTCTCACCACCATGGCAACAGCCTTCGTAGGTTATGTTCTACCATGAGGACAAATGTCCTTCTGAGGGGCCACCGTCATTACAAATCTTCTATCAGCAATCCCCTATATCGGAACTACCCTAGTCGAATGAATTTGAGGTGGCTTCTCAGTAGATAAAGCAACTCTAACACGCTTTTTCGCCTTCCATTTTATTTTACCTTTTATTATTACCGCCCTAGTCCTTGTACATCTTTTATTTCTTCACGAAACTGGCTCTAATAACCCCTCAGGGCTCAACTCAGACTCTGACAAAATTCCATTTCACCCCTACTATACAATCAAAGATTTTCTAGGAATCCTATTCCTATTATTAGTTCTCACAATTTTAGTCTTATTTTTCCCAGATATTCTCGGAGACCCAGACAATTATACCCCAGCAAATCCACTCAACACTCCAGCCCACATTAAACCAGAATGATACTTTCTCTTCGCCTATGCCATCCTACGATCTATTCCCAACAAACTAGGCGGAGTCCTAGCATTATTACTTTCAATTCTAGTATTAGCCGCGTTCCCACTGCTCAATACCTCCAAACAACACGGATTAATTTATCGCCCAATCACACAAACCCTATACTGAATTTTCGTAGCTAATCTTCTTATCCTAACATGGATTGGAGGCCAACCAGTAGAATATCCCTTCACCACAATCGGTCAAATAGCATCAATCTTATACTTCACAATCATCATCATTCTTATACCCATAGCAAACATAATTGAAAATGATATCCTTAAACTTCACCTGATGGGAATGCAAGCAGCCATTGAGCAGGCTATGAAGAGNCGTGAGATTCTGGGCATCTCAGACCCTCAGGTGCTGGCCCATGTGCTGACAGCCGGAGTGCAGAGTTCCTTGAAYGACCCRCGCCTCTTCATCTCCTAYGAGCCCAGTACCCTCGAGGCTCCCCAGCAAGCACCNACGCTCACCAACCTCACCCGAGAAGAACTGCTGGCCCAGGTACAGAGGAACATCCACCATGAAGTTCTTGAGGGTAATGTAGGTTACCTACGMGTGGATGACCTTCCTAGCCAGGAGGTACTGAATGAGCTGGGGGAATTCCTGGTGGCCCATGTGTGGAGGCAGCTCATGAGCACCTGTTCCTTAGTACTAGATCTTCGGTACTGTGCTGGTGGTCACATCTCTGGGATACCTTAYGTCATCTCCTACTTGCACCCTGGGAACACAGTCATGCACGTGGACACCATCTATGACCGCCCCTCCAACACCACCACTGAGATCTGGACCTTGCCCAAGGTCCTCGGAGAGAGATACAGTGCTGACAAAGATGTGGTCATCCTTACCAGTGGACATACTGGGGGTGTGGCYGAGGACATCACCTACATCCTCAAGCAGATGCGCAGAGCCATAGTGGTAGGTGAGCGGACAGAGGGYGGTGCTCTGGACCTCCAGAAGCTGAGAATAGGCCAGTCCAACTTTTTCCTCACAGTTCCTGTGTCCAGGTCTCTAGGACCCCTGGGAGGAGGTGGC
Wilfredomys                 ATGACTATCACGCGAAAAACCCATCCGCTGTTCAAAATTGTAAACCACTCATTTATTGATCTTCCCACGCCCTCTAATATTTCCTCCTGATGAAATTTTGGCTCTCTACTAGGCATCTGCCTAGTAATTCAAATTATTACTGGACTATTCTTAGCTATACACTACACATCAGACACAGCCACAGCATTCTCCTCAGTCACACACATTTGCCGAGATGTTAACTATGGCTGACTAATTCGTTATATACATGCTAACGGAGCATCTATATTTTTTATTTGCCTATTTATTCACGTAGGACGAGGAATCTATTATGGCTCCTACACATTATCAGAAACCTGAAACATTGGAATTATTTTACTCCTCACCACCATAGCTACAGCATTCGTCGGCTATGTCTTACCATGGGGACAAATATCATTCTGAGGGGCCACCGTAATCACAAATCTACTCTCCGCTATTCCCTATATTGGAACGACCCTAGTTGAATGAATCTGAGGCGGCTTCTCAGTTGACAAAGCAACACTAACACGATTCTTTGCCTTCCATTTTATTTTACCATTCATCATTATAGCCCTAGTTCTAGTACACTTACTATTTCTCCATGAAACAGGATCTAACAACCCCTCAGGCCTAAACTCAAATGCAGATAAAATTCCATTCCACCCGTACTACACAATCAAAGATCTTCTGGGGGCCCTCCTTTTATTAATAGTTCTCATAATTTTAGTATTGTTTTTTCCTGATGTGCTCGGAGACCCCGACAATTATACCCCAGCAAATCCACTCAACACCCCAGCACACATCAAACCAGANNNNNNNNNNNNNNNNNNNNNNNNNNNNNNNNNNNNNNNNNNNNNNNNNNNNNNNNNNNNNNNNNNNNNNNNNNNNNNNNNNNNNNNNNNNNNNNNNNNNNNNNNNNNNNNNNNNNNNNNNNNNNNNNNNNNNNNNNNNNNNNNNNNNNNNNNNNNNNNNNNNNNNNNNNNNNNNNNNNNNNNNNNNNNNNNNNNNNNNNNNNNNNNNNNNNNNNNNNNNNNNNNNNNNNNNNNNNNNNNNNNNNNNNNNNNNNNNNNNNNNNNNNNNNNNNNNNNNNNNNNNNNNNNNNNNNNNNNNNNNNNNNNNNNNNNNNNNNNNNNNNNNNNNCTGATGCGGATGCAGACAGCCATTGAGCAGGCTATGAAGAGTCGTGAGATTCTGGGCATCTCAGACCCTCAGATGCTGGCCCATGTGCTGACAGCCGGAGTGCAGAGTTCCTTGAATGACCCACGCCTCTTCATCTCCTATGAGCCCAGTACCCTCGAGGCTCCCCAGCAAGCACCAATGCTCACCAACCTCACCCGAGAAGAACTGCTGGCCCAGCTACAGAGAAACATCCACCATGAAGTTCTTGAGGGCAATGTGGGTTACCTACGAGTGGATGACCTTCCTGGCCAGGAGGTACTGAGTGAGCTGGGGGAATTCTTGGTGGCCCATGTGTGGAGACAGCTCATGAGCACCTCTTCCTTAGTACTAGATCTTCGGCACTGTGCTGGTGGTCACATCTCTGGGATACCTTATGTCATCTCCTACTTGCACCCTGGGAACACTGTCATGCACGTAGATACTATCTATGATCGCCCCTCCAACACCACCACTGAGATCTGGACCTTGCCCAAGGTCCTAGGGGAGAGATACAGTGCTGACAAAGATGTGGTAGTCCTCACCAGTGGACATACTGGGGGTGTGGCTGAGGACATCACCTACATCCTCAAGCAGATGCGCAGAGCCATAGTGGTGGGTGAGCGGACAGAGGGCGGTGCCCTGGACCTCCAGAAGCTGAGAATAGGCCAGTCCAACTTTTTNCTCACAGTTCCCNNNNNNNNNNNNNNNNNNNNNNNNNNNNNNNNNNNN
Wiedomys                    ATGACAATTATACGAAAAACCCATCCGCTACTCAAAATTGTAAATCACTCATTCATCGACCTCCCTGCACCGTCTAATATTTCTTCCTGATGAAATTTTGGCTCACTTCTAGGTATTTGCCTAATAATCCAAATCATTACAGGATTATTCCTAGCCATACACTACACATCAGACACAGCCACAGCATTCTCCTCAGTTACACACATCTGCCGAGACGTTAACTATGGCTGACTAATCCGCTATATACACGCCAACGGAGCATCCATATTCTTTATCTGCCTTTTCATCCATGTGGGGCGAGGAATTTACTATGGCTCCTACATACTATCAGAAACATGAAATATCGGAATTATTCTACTTCTCACCACCATAGCCACAGCATTCGTTGGTTATGTTTTACCATGAGGACAAATATCATTCTGGGGGGCCACTGTAATTACAAATTTACTCTCTGCCATCCCCTACATTGGAACAAACCTAGTTGAATGAATCTGAGGCGGCTTCTCAGTTGACAAAGCAACATTAACACGATTTTTTGCCTTCCATTTTATTTTACCGTTCATTATTACAGCTCTAGTCCTAGTTCACTTATTATTTCTTCATGAAACCGGATCTAACAACCCATCAGGCCTAAACTCAAACTCTGATAAAATTCCATTTCACCCATACTACACAATTAAAGATCTCTTAGGAGTCCTCCTTTTATTAATAGTTCTCATAATTTTAGTATTGTTTTTTCCTGATGTGCTCGGAGACCCTGATAATTATACCCCAGCAAATCCACTCAATACTCCAGCACACATTAAACCAGAATGGTATTTCCTCTTCGCCTACGCCATCCTCCGATCTATTCCAAACAAACTAGGAGGTGTTTTAGCACTAATCTTATCTATTCTTATCCTAGCCGCATTCCCACTACTCAACTCTTCTAAACAACACGGTTACACTTATCGACCTATCACACAATTCCTATACTGAGTTTTTATTTCCAATATTTTAATTCTCACATGAATTGGAGGACAACCAGTAGAATATCCCTTCACATACATTGGCCAAATCTCATCTATCTTATATTTTATAATTATCGTAATTTTCATACCTATCGCCAATATAATTGAAAATGACATCCTCAAGCTACACCTGATGGGAATGCAGACAGCCATTGAGCAGGCTATGAAGAGTCGTGAGATTCTGGGCATCTCAGACCCTCAGATGCTGGCCCATGTGCTGACAGCCGGAGTGCAGAGTTCCTTGAATGACCCACGCCTCTTCATCTCCTATGAGCCCAGCACCCTCGAGGCTCCCCAGCAAGCACCAATGCTCACCAACCTCACCCGAGAAGAACTGCTGGCCCAGCTACAGAGAAATATCCACCATGAAGTTCTTGAGGGCAATGTGGGTTACCTACGAGTGGATGACCTTCCTGGCCAGGAGGTACTGAGTGAGCTGGGGGAGTTCTTGGTGGCCCATGTGTGGAGACAGCTCATGAGCACCTCTTCCTTAGTACTAGATCTTCGGCACTGTGCTGGTGGTCACATCTCTGGGATACCTTACGTCATCTCCTACTTGCACCCTGGGAACACCGTCATGCACGTAGATACTATCTATGATCGCCCCTCCAACACCACCACTGAGATCTGGACCTTGCCCAAGGTCCTAGGGGAGAGATACAGTGCTGACAAAGATGTGGTAGTCCTCACCAGTGGACATACTGGGGGTGTGGCTGAGGACATCACCTACATCCTCAAGCAGATGCGCAGAGCCATAGTGGTGGGTGAGCGGACAGAGGGTGGTGCCCTGGACCTCCAGAAGCTGAGAATAGGCCAGTCCAACTTTTTTCTCACAGTTCCTGTGTCCAGGTCTCTGGGACCCCTGGGAGGAGGTGGC
Tylomys                     ATGACACACATCCGAAAAACCCACCCTCTATTAAAAATTATCAACCACTCCTTTATCGACCTCCCTACCCCATCCAACATCTCATCATGATGAAACTTCGGCTCCTTACTAGGCCTCTGCCTAGTAATTCAAATTCTCACAGGACTATTCTTAGCAATGCACTACTCCTCCGACACAGAAACAGCATTCTCATCTATCTCCCACATCTGCCGAGATGTAAATTATGGCTGGCTAATTCGCTACCTCCATGCCAACGGAGCCTCCATATTCTTTATATGCCTGTTCTTACATGTAGGCCGAGGTATTTACTATGGCTCCTACATATACCTAGAAACATGAAACACAGGAATCATCCTCTTATTTACAGTGATAGCAACAGCATTCGTGGGCTACGTACTCCCATGAGGACAAATGTCCTTCTGAGGGGCAACAGTAATTACGAATCTCCTCTCAGCAATCCCATACATCGGTCCAACCTTAGTAGAATGAATCTGAGGCGGATTCTCCGTAGACAAGGCAACCCTGACCCGATTTTTCGCATTCCACTTTATCCTCCCCTTCATCATCGCAGCACTAGTCCTAGTTCACCTACTATTTCTCCACGAAACAGGATCGAACAACCCTACAGGCTTAAACTCTAACGCGGACAAAATCCCCTTCCACCCCTATTACACATTTAAAGACCTTCTAGGAGCTATTCTTCTTCTAATTAGCCTCCTATTTTTAGCTTTATTTTCCCCAGATCTTCTTGGGGACCCAGACAATTTTACCCCTGCAAATCCACTTAACACCCCCGCACACATTAAACCGGAATGATACTTTCTATTCGCATACGCCATCCTCCGTTCCATCCCCAACAAACTAGGCGGAGTACTGGCCCTCGTACTGTCAATTTTAATTCTAGCCATCTTTCCCATCATAGACATATCTAAACAACGAGGGATAACCTTCCGACCTATCTCCCAAACAATCTTCTGACTCTTAGTAGCAGACGTCCTCGTCCTCACATGAATTGGAGGCCAACCAGTAGAATACCCCTTTACTATCATTGGACAACTTGCCTCAATCACCTATTTCGCTATCATCATCATCCTCCTCCCTCTAACCTCCCTACTAGAAAACTCACTTATAAAATTAGACCTGATGGGAATGCAAGCAGCCATTGAGCAGGCTATGAAGAGTCATGAGATTCTGGGCATCTCAGACCCTCAGACGCTGGCCCATGTGTTGACAGTCGGAGTACAGAGCTCCTTGAATGACCCACGCCTCTTCATCTCCTATGAGCCCGGGACCCTCGAGGCTCTCCAGCAAGCACCTCCACTCACCAACCTCACTCGAGAAGAACTGCTGGCTCAGCTACAGAAGAACATCCACCATGAGGTTCTTGAAGACAATGTGGGTTACCTACGAGTGGATGACCTCCCTGGCCAGGAGGTGCTGAGTGAGCTGGGGGGGTTCTTGGTGGACCATGTGTGGAGGCAGCTCATGGGTACCTCCTCCTTGGTGCTAGATCTCCGGCACTGTGCTGGTGGTCACATCTCTGGGATCCCGTATGTCATCTCCTATTTGCAYCCTGGGAAYACTGTCATGCACGTGGATACCATCTATGATCGTCCCTCCAACACCACCACTGARATCTGGACCTTGCCCAAGGTCCTAGGGGAGAGATACAGTGCTGACAAAGATGTGGTAGTCCTCACCAGTGGACGTACTGGCGGGGTGGCTGAGGACATCGCCTACATCCTCAAGCAGATGCGCAGGGCCATCGTTGTGGGTGAGCGGACGGAGGGTGGTGCCTTGGACCTCCAGAAGCTGAGAATCGGCCAGTCCAACTTCTTCCTCACAGTGCCCGTGTCCAGGTCCCTGGGACCCCTGGGAGGAGGTGGC
Transandinomys              NNNNNNNNNNNNNNNNNNNNNNNNNNNNNNNNNNNNNTTATAAATCACTCATTCATTGACCTACCTACTCCCTCCAACATCTCATCATGATGAAACTTCGGTTCACTCTTAGGAATCTGCCTAATAGTTCAAATTATCACAGGCCTATTCCTAGCAATACACTACACCTCAGACACAGCTACAGCATTCTCATCAGTAACACACATCTGCCGTGACGTAAACTACGGATGATTAATCCGATATTTACACGCCAACGGAGCATCAATATTTTTCATCTGCCTATTCATCCATGTAGGACGAGGAATTTATTACGGCTCCTACGTACTAAACGAAACCTGAAACATCGGAATCATCCTCTTACTCACAACTATAGCAACAGCTTTCGTAGGCTATGTACTTCCATGAGGACAAATATCTTTCTGAGGAGCAACAGTAATCACTAACCTCTTATCAGCTATCCCCTACATCGGCACTACCTTAGTCGAATGAATCTGAGGGGGCTTCTCAGTAGACAAAGCCACACTAACACGATTCTTCGCATTCCACTTTATTCTCCCATTTATTATTACAGCCATAGTCTTAGTTCACCTTTTATTTCTACACGAAACAGGTTCTAATAATCCATCTGGATTAAACTCTGACTCCGACAAAATCCCATTCCATCCCTACTACACAATTAAAGACCTGCTGGGAATTTTACTTCTATTAATAGTTCTCATAATTTTGGTTTTATTTTTCCCTGATGTTCTCGGAGACCCCGACAATTATACACCCGCAAATCCACTCAACACTCCTGCACACATTAAACCTGAGTGATACTTCCTTTTCGCCTACGCAATTCTACGATCCATCCCCAACAAACTAGGCGGAGTCCTAGCTCTACTACTCTCTATTCTTATTCTAGCTGCATTCCCCCTACTCAATTCTTCCAAACAACACGGACTAATTTACCGTCCTATTACACAAATTATTTACTGAATTTTCATCGCCAATCTACTTATTCTAACATGAATCGGAGGGCAACCAGTAGAATATCCATTCACAACAATCGGGCAAATCGCATCAATCCTATACTTCACAATTATCATTATCCTTATACCTATCGCCAGCATAATCGAAAATGATATCCTAAAACTCCACCTGATGGGAATGCAAGCAGCCATTGAGCAGGCTATGAAGAGTCGTGAGATTCTGAGCATCTCAGACCCTCAGATGCTGGCCCATGTGCTGACAGCCGGAGTGCAGAGTTCCTTGAATGACCCACGCCTCTTTATCTCCTATGAGCCCAGCACCCTCGAGGCTCCCCAACAAGCACCAACGCTCACCAACCTCACCCGAGAAGAACTGCTGGCCCAGGTACAGAGGAACATCCACCATGAAGTTCTTGAGGGTAATGTGGGTTACCTACGAGTGGATGACCTTCCTGGCCAGGAGATACTGAGTGAGCTGGGGGAATTCTTGGTGACCCATGTGTGGAGGCAGCTCATGAGCACCTCTTCCTTGATACTAGATCTTCGACACTGTGCTGGTGGTCACATCTCTGGGATACCTTATGTCATCTCCTACTTGCACCCTGGGAACACAGTCATGCACGTGGATACCATCTACGACCGCCCCTCCAACACCACCACTGAGATCTGGACCTTGCCCAAGGTCCTAGGAGAGAGATACAGTGCTGACAAAGATGTGGTAGTCCTCACCAGTGGACATACTGGGGGTGTGGCTGAAGATATCACCTACATCCTCAAGCAGATGCGCAGAGCCATAGTGGTGGGTGAGCGGACAGAGGGTGGTGCTCTGGACCTCCAGAAGCTGAGAATAGGCCAGTCCAACTTTTTCCTCACGGTTCCTGTGTCCAGGTCTCTGGGACCCCTAGGAGGAGGTGGC
Thomasomys                  ATGACAATTATACGAAAAAAACACCCTCTACTCAAACTAATTAACCACTCATTCATCGACTTACCAGCTCCTTCTAACATTTCATCCTGATGAAACTTCGGATCCCTACTTGGAATCTGCCTTATAATCCAAATCCTTACAGGACTATTCTTAGCCATACACTACACATCCGATACAACCACAGCATTCTCTTCAGTTTCCCATATCTGCCGAGACGTCAACTACGGATGACTAATTCGCTATCTCCACGCTAACGGAGCCTCCATATTTTTCATCTGCCTATTCATTCACGTAGGACGGGGCATCTATTATGGCTCTTATATATTACTAGAAACTTGAAACATTGGAATTATTCTACTCCTCACAACTATAGCAACAGCATTCGTAGGTTATGTCCTCCCATGAGGACAGATATCATTCTGAGGAGCCACTGTAATCACAAATCTCCTTTCCGCCATTCCCTACATTGGTAATACCCTGGTAGAGTGAATCTGAGGAGGATTCTCAGTCGACAAAGCCACCCTAACACGCTTTTTCGCATTTCACTTCATTTTACCATTCATCATTACAGCCCTTGTATTAGTCCATCTCCTATTCCTCCACGAAACAGGCTCAAATAATCCATCAGGACTTGATTCAAACTCAGACAAAATCCCATTTCATCCATATTATACAATCAAAGACCTACTCGGAATTCTTCTACTATTAATAGTTCTCATAATTCTAGTACTATTTTTCCCAGATATTCTCGGAGACCCCGATAATTATACCCCCGCAAATCCACTCAACACTCCAGCACACATTAAGCCAGAATGATATTTCCTTTTCGCCTACGCTATCTTACGATCTATTCCCAACAAACTAGGCGGAGTCCTAGCCCTAATTCTATCAATCCTTATTCTAGCCGCATTCCCACTTCTTAACTCCTCTAAACAACACGGCCTAATCTATCGACCAATTACACAATTTCTATACTGAATTTTCGTCGCTAACCTCCTTATCCTCACATGAATCGGTGGCCAACCAGTAGAATACCCATTCACGACTATCGGCCAAATTTCATCAATTCTTTACTTTACCATTATTGTGATTCTTATACCTATGGCCAGCATGATTGAAAATGATATACTCAATTTTCATCTGATGGGAATGCAAGCAGCCATCGAGCAGGCTATGAAGAGTCGTGAGATCCTGGGCATCTCAGACCCTCAGATGCTGGCCCATGTGCTGACAGCTGGAGTGCAGAGTTCCTTGAATGACCCACGCCTCTTCATCTCCTATGAGCCTAGTACCCTCGAGGCTCCCCAGCAAGCACCAACGATCACCAGCCTGACCCGAGAGGAACTGCTGGCCCAGCTACAGAGGAACATCCGCCATGAAGTTCTTGAGGGCAATGTGGGTTACCTACGAGTGGATGACCTTCCTGGTCAGGAGGTACTGAGTGAGCTGGGGGAATTCTTGGTGGCCCATGTGTGGAGGCAGCTCATGAGCACCTCTTCCTTAGTACTAGATCTTCGGCACTGTGCTGGTGGTCACATCTCTGGGATACCTTATGTCATCTCCTACTTGCACCCTGGGAACACAGTCATGCACGTGGATACCATCTATGATCGCCCCTCCAACACCACCACTGAGATCTGGACCTTGCCCAAGGTCCTAGGGGAGAGATACAGCGCTGACAAAGATGTGGTAGTCCTCACCAGTAGACATACTGGGGGTGTGGCTGAGGACATCACGTACATCCTCAAGCAGATGCGCAGAGCCATAGTGGTAGGTGAGCGGACAGAGGGGGGTGCCCTGGACCTCCAGAAGCTGAGAATAGGCCAGTCCAACTTTTTCCTCACAGTTCCTGTGTCCAGGTCTCTGGGACCCCTGGGAGGAGGTGGC
Thaptomys                   ATGAAAATTATACGAAAGAATCACCCCCTACTTAAAATTATTAACCACTCATTCATCGACCTACCAACCCCGTCCAACATCTCATCATGATGAAACTTTGGGTCCCTACTAGGTGCCTGCCTAATTATCCAAATCTTAACGGGCCTCTTTCTAGCCATACACTACACTTCAGATACAACCACAGCATTCTCCTCAGTAGCCCACATTTGCCGAGACGTAAATTACGGGTGATTAATTCGCTATCTACACGCCAACGGAGCCTCCATATTCTTCATCTGCCTATCCATCCACGCCGGCCGAGGAATTTACTACGGCTCCTACGTCCTTTCAGAAACCTGAAACATCGGTATCATCTTATTCCTTACAACCATAGCAACAGCATTTGTAGGTTATGTGCTTCCATGAGGACAAATATCCTTCTGAGGCGCTACCGTAATCACTAACCTTCTCTCAGCAATCCCCTACATCGGAAGCACTCTATTTGAATGAATCTGAGGAGGCTTTTCAGTTGATAAAGCTACCCTCACCCGTTTCTTCGCCTTCCACTTTATCTTACCCTTTATTATCACAGCCTTTGTCCTTGTACACCTCCTGTTCCTTCATGAAACAGGCTCTAACAACCCATCAGGCCTAAACTCAAACTCCGACAAAATCCCATTCCATCCCTACTACACAATCAAAGATCTCCTAGGAGTCTTCCTATTATTATTAGCTCTCATAATTTTAGCCTTATTTTTCCCAGATGTTCTCGGGGACCCAGATAATTTTACCCCAGCAAATCCTCTCAATACTCCAGCACACATTAAACCGGAATGATATTTTCTATTCGCCTACGCTATCCTTCGATCAATTCCCAACAAACTAGGGGGAGTCTTAGCCCTCATTCTATCTATCCTTATCCTAGCAGCATTCCCTCTATTAAATGTTTCCAAACAACACGGTTTAATTTTCCGTCCAATTACACAAACCATTTATTGAATCTTTATTGCTAACCTTCTAGTACTTACATGAATTGGAGGCCAACCCGTANAATACCCATTCACAATAATTGGACAGATCGCATCAATCACCTACTTTGCTATCATCCTCATCCTAATACCAATCTCTAATACTATCGAAAACAATATTATTAAACTCTAACTGATGGGAATGCAAGCAGCTATTGAGCAGGCTATGAAGAGTCGTGAGATTCTGGGTATCTCAGACCCTCAGATACTGGCCCATGTGCTGACAGCCGGAGTGCAGAGTTCCTTGAATGACCCACGCCTCTTCATCTCCTATGAGCCCAGTCCCCTCGAGGCTCCCCAGCAAGCATCAACGCTCACCAACCTCACCCAAGAAGAACTGCTGGCCCAGCTACAGAGGACCGTCCACCATGAAGTTCTTGAGGGCAATGTGGGTTACCTGCGAGTGGATTTCTTTCCTGGCCAGGAGGTACTGAGTGAGCTGGGAGAATTCTTGGTGGCCCATGTGTGGAGGCAGCTCATGAGCACCTCTTCCTTAGTACTGGATCTTCGGCACTGTGCTGGTGGTCACATCTCTGGGATACCTTATGTCATCTCCTACTTGCACTCTGGGAACACAGTCATGCACGTGGATACCATCTATGATCGCCCCTCCAACACCACCACTGAGATCTGGACCTTGCCCAAGGTCCTAGGGGAGAGATACAGTGCTGACAAAGATGTGGTAATCCTCACCAGTGGACATACTGGGGGTGTGGCTGAGGACATCACCTACATCCTCAAGCAGATGCGCAGAGCCATAGTGGTGGGTGAGCGGACAGAGGGAGGTGCCCTGGACCTCCAGAAGCTGAGAATAGGCCAGTCCAACTTTTTCCTCACAGTTCCTGTGTCCAGGTCTCTGGGACCCCTGGGAGGAGGTGGC
Thalpomys                   ATGAAAATTATACGAAAAAATCACCCCATACTTAAAATTATCAATCACTCATTCATTGATCTACCAACTCCATCTAACATCTCATCCTGATGAAACTTTGGATCCCTCCTAGGTATCTGCCTAATAATCCAAATCCTAACAGGCTTATTTTTAGCTATACACTACACATCAGACACAGCCACAGCATTCTCCTCAGTGGTACACATTTGCCGAGACGTCAACTACGGGTGACTAATCCGTTATCTGCACGCCAACGGTGCCTCCATATTTTTCATCTGCCTTTTCATCCATGTAGGCCGAGGAATTTACTATGGTTCCTATGTCCTCTCAGAAACCTGAAACATTGGTATTATTTTACTCCTCACAACTATGGCCACAGCATTTGTAGGATATGTGCTCCCATGAGGGCAAATATCCTTATGAGGGGCTACCGTAATTACAAACCTCCTCTCAGCCATCCCCTACATCGGAAACACCCTAGTTGAATGAATCTGAGGAGGCTTCTCAGTCGATAAAGCCACCCTCACACGCTTCTTCGCCTTTCACTTTATCCTACCCTTTATCATTACCGCTTTCGTCTTAGTTCACCTCCTATTCTTACACGAAACAGGGTCTAATAACCCCTCAGGCCTAAACTCAGACTCTGACAAAATCCCGTTCCACCCCTACTACACTATCAAAGATCTCCTCGGCATTCTTCTCTTATTGATAACTCTCATTATTTTAGCCTTATTTTTCCCTGACGCCCTCGGAGACCCAGATAATTACACCCCAGCAAACCCTCTCAACACCCCAGCACACATCAAACCAGAATGATACTTCCTATTCGCCTACGCTATTCTTCGCTCTATCCCCAACAAGCTAGGAGGAGTCCTAGCTCTCATCCTCTCCATCCTAATTCTGGCAACATTCCCTCTATTAAATACTTCCAAACAACACGGTTTAATTTTCCGTCCTATTTCACAAACCATCTATTGAACATTTGTCGCTAACCTTCTTGTACTTACATGAATTGGGGGGCAGCCTGTAGAATACCCGTTTACAATAATTGGACAAATCGCATCCATCTTCTATTTTACTATTATTATTATCTTGATACCAGTTTCTAATACTATCGAAAACAATATTATAAAATTTTAACTGATGGGAATGCAAGCAGCCATTGAGCAGGCTATGAAGAGTCGTGAGATTCTGGGCATCTCAGACCCTCAGATACTGGCCCATGTGCTGACAGCCGGAGTGCAGAGTTCCTTGAATGACCCACGCCTCTTCATCTCCTATGAGCCCAGTCCCCTCGAGGATCCCCAGCAAGCACCAACGCTCACCAACCTCACCCAAGAAGAACTGCTGGCCCAGCTACAGAGGACCATCCANNATGAAGTTCTTGAGGGCAATGTGGGTTACCTGCGAGTGGATTACCTTCCTGGCCAGGAGGTATTGAGTGAGCTGGGGGAATTCTTGGTGGCCCATGTGTGGAGGCAGCTCATGAGCACCTCTTCCTTAGTACTGGATCTTCGGCACTGTGCTGGTGGTCACATCTCTGGGATACCATATGTCATCTCCTACTTGCACCCTGGAAACACAGTCATGCACGTGGATACCATCTATGATCGCCCCTCCAACACCACCACTGAGATCTGGACCTTACCCAAGGTCCTAGGGGAGAGATACAGTGCTGACAAAGATGTGGTAGTCCTCACCAGTGGACATACTGGGGGTGTGGCTGAGGACATCACCTATATCCTCAAGCAGATGCGCAGAGCCATAGTGGTGGGTGAGCGAACAGAGGGAGGTGCCCTGGACCTCCAGAAGCTGAGAATAGGCCAGTCCAACTTTTTCCTCACAGTTCCTGTGTCCAGGTCTCTGGGACCCCTGGGAGGAGGTGGC
Tapecomys                   NNNNNNNNNNNANGAAAAAATCACCCACTACTTAAAATCATTAACGATTCATTCATCGACCTACCAACCCCATGCAACATCTCCTCATGATGAAACTTTGGCTCTCTTCTAGGAATTTGCCTAATCATGCAAATCCTTACAGGATTATTCCTAGCCATACATTATACCTCAGATACAGCAACAGCATTCTCCTCAGTCACACATATCTGCCGAGACGTCAACTACGGCTGACTAATTCGCTATATACATGCAAACGGAGCCTCTATATTTTTCATCTGCATGTTTATCCATGTAGGACGAGGAATCTACTATGGCTCCTACGTACTATCAGAAACCTGAAACATTGGCATTATCTTATTACTAACAACCATAGCAACTGCATTCGTAGGATATGTACTCCCATGAGGACAGATATCATTTTGAGGGGCTACAGTAATCTCAAATCTCCTCTCAGCAATCCCATATATCGGAANTACCCTAGTAGAATGAATCTGAGGTGGTTTCTCCGTTGATAAAGCCACACTAACACGATTCTTTGCTTTCCATTTTATTCTTCCATTCATTATTACAGCTCTTGTACTAGTACACCTTCTTTTCCTCCATGAAACAGGCTCTAACAACCCATCTGGATTAGACTCAAACGCAGACAAAATCCCATTCCACCCATATTACACAATCAAAGACCTGTTAGGAGTATTCCTCCTATTAATAGTTCTCATAATTTTGGTTTTATTTTTCCCAGATGTTCTCGGAGACCCAGACAATTATACACCAGCAAATCCACTCAACACTCCAGCACATATTAAACCAGAATGATATTTCCTATTCGCCTACGCAATTCTACGATCAATCCCTAACAAACTAGGAGGAGTACATGCCCTCATNCTATCTATCCTTATTCTAGCCCTATTCCCCCTACTCAGCTCCTCAAAACAACNNGNNNNNNNNNNNNNNNNNNNNNNNNNNNNNNNNNNNNNNNNNNNNNNNNNNNNNNNNNNNNNNNNNNNNNNNNNNNNNNNNNNNNNNNNNNNNNNNNNNNNNNNNNNNNNNNNNNNNNNNNNNNNNNNNNNNNNNNNNNNNNNNNNNNNNNNNNNNNNNNNNNNNNNNNNNNNNNNNNNNNNNNNNNNNNNNNNNNNNNNNCTGATGGGAATGCAAGCAGCCATTGAGCAGGCTATGAAGAGTCGTGAGATTCTGAGCATCTCTGACCCTCAGATGCTGGCCCATGTGCTGACAGCCGGAGTGCAGAGTTCCTTGAATGACCCACGCCTCTTCATCTCCTATGAGCCCAGTACCCTCGAGGCTCCCCAGCAAGTACCAACGCTCACCAACCTCACCCGAGAAGAACTGCTGGCCCAGCTACAGAAGAACATCCACCATGAAGTTCTTGAGGGCAATGTGGGTTACCTACGAGTGGATGACCTTCCCAGCCAGGAGGTACTGAGTGAGCTGGGGGGATTCTTGGTGGCCCATGTGTGGAGGCAGCTCATGAGCACCTCTTCCTTAGTACTAGATCTTCGGCACTGTGCTGGTGGTCACATTTCTGGGATACCTTATGTCATCTCCTACTTGCACCCTGGGAACACAGTCATGCACGTGGATACCATCTATGATCGCCCCTCCAACACCACTACTGAAATATGGACCTTGCCCAAGGTGCTAGGGGAGAGATACAGTGCTGACAAAGATGTGGTAGTCCTCACCAGTGGACATACTGGGGGTGTGGCTGAGGACATCACCTACATCCTCAAGCAGATGCGCAGAGCCATAGTGGTGGGTGAGCGGACAGAGGGCGGTGCCCTGGACCTCCAGAAACTGAGAATAGGCCAGTCCAACTTTTTCCTCACAGTTCCTGTGTCCAGGTCTCTGGGGCCCCTGGGAGGAGGTGGC
Tanyuromys                  NNNNNNNNNNNNNNNNNNNNNNNNNNNNNNNNNAAAATTATCAATCATTCATTTATTGATCTCCCAACCCCATCTAATATCTCATCATGATGAAACTTTGGCTCACTCCTAGGGATCTGCCTAATAATACAAATTATCACAGGATTATTCCTAGCAATACACTATACATCAGATACAACCACAGCATTCTCCTCAGTAACACATATCTGCCGAGACGTAAACTACGGCTGACTAATCCGATATGCCCATGCCAACGGAGCCTCAATATTCTTCATTTGCCTTTTCATCCATGTAGGACGAGGAATCTATTACGGATCATTTATACTCAACGAAACCTGAAACATCGGAATTATCTTATTACTCACTACTATAGCAACAGCATTCGTAGGTTACGTACTCCCATGAGGACAAATATCCTTTTGAGGGGCTACCGTAATCACAAATCTACTATCAGCAATCCCTTACATCGGAACCACCTTAGTTGAATGAATCTGAGGTGGGTTCTCAGTAGACAAAGCTACACTTACCCGATTTTTCGCTTTTCACTTCATTCTCCCATTTATTATTACAGCTCTAGTCCTAGTACACCTCCTATTTCTACACGAAACAGGATCAAACAACCCATCAGGACTAAACTCAAACTCAGACAAAATTCCATTCCACCCCTATTATACAATCAAAGATTTACTTGGAATTTTACTTCTATTAATAGTTCTCATAATTTTGGTTTTATTTTTCCCAGATGTTCTCGGAGACCCAGATAATTACACACCAGCAAACCCACTCAACACCCCAGCACATATTAAACCAGAATGATATTTCCTCTTCGCTTACGCTATCCTACGATCAATCCCAAACAAACTAGGAGGAGTCCTAGCCCTCCTCCTTTCAATTCTCATCCTAGCAGCATTTCCACTTCTTAATTCATCCAAACAACACGGACTAACCTATCGCCCAATCACACAATTTCTCTACTGAATCTTCATCGCCAACCTACTCATTTTAACATGAATCGGAGGCCAACCCGTAGAATACCCATTCACCATAATTGGCCAAATCTCATCAATTCTCTATTTCACTATCATCATTATCTTAATACCAATCGCAAGCATAATCGAAAATGACATCCTAAAACTACATNNNNNNNNNATGCAAGCAGCCATTGAGCAGGCTATGAAGAGTCGTGAGATTCTGGGCATCTCAGACCCTCAGATGCTGGCCCATGTGCTGACAGCTGGAGTGCAGAGTTCCTTGAATGACCCACGCCTCTTTATCTCCTATGAGCCCAGTACCCTTGAGGCTCCCCAACAAGCACCAACGCTCACCAGCCTCACCCAAGAAGAACTGCTGGCCCAGNNNNNNNNGAATATCCACCATGAAGTTCTTGAGGGAAATGTGGGTTACCTACGAGTGGATGACCTTCCTGGCCAGGAGGTACTGAGTGAGCTGGGGGAATTCTTGGTGGCCCATGTGTGGAGGCAGCTCATGAGCACCTCTTCCTTAATACTAGATCTTCGGCACTGTGCTGGCGGTCACATCTCTGGGATACCTTATATCATCTCCTACTTACACCCTGGGAACACAGTCATGCACGTGGATACCATCTATGACCGCCCATCCAACACCACCACTGAGATCTGGACCTTGCCCAAGGTCCTGGGGGAGAGATACAGTGCTGACAAAGATGTGGTAGTCCTCACCAGTGGACATACTGGGGGTGTGGCTGAGGACATCACCTACATCCTCAAGCAGATGCGCAGAGCCATAGTGGTGGGTGAGCGGACAGAGGGTGGTGCCCTGGACCTCCAGAAGCTGAGAATAGGCCAGTCCAACTTTTTCCTCACAGTTCCTGTGTCCAGGTCTCTGGGACCCCTGGGCGGAGGTGGC
Sooretamys                  ATGACAATTATACGAAAAAAACACCCCCTGCTTAAAATTATTAATCACTCTTTCATCGACCTACCAACTCCATCCAATATTTCATCATGATGAAACTTCGGATCCCTCCTAGGAGTCTGCCTAATACTCCAAATCATCACAGGCCTATTCTTAGCAATACATTATACATCAGACACAACCACAGCATTCTCTTCAGTAGCTCACATTTGCCGAGACGTAAACTACGGCTGACTAATCCGATATGCCCACGCCAATGGAGCCTCTATGTTCTTCATCTGCCTATTTATCCACGTAGGCCGAGGTATCTACTACGGATCTTTTATACTCAACGAAACATGAAACATTGGAATTATCCTCCTACTAACAACCATAGCAACAGCATTCGTGGGCTATGTCCTTCCATGAGGACAAATATCTTTCTGAGGGGCCACCGTAATTACCAACCTCTTATCAGCCATTCCATATATCGGAACCACCTTAGTTGAATGAATTTGAGGGGGCTTCTCAGTTGACAAGGCTACCTTAACTCGATTCTTTGCTTTTCACTTCATCTTGCCCTTCATCATCACAGCCCTAGTCCTAGTTCACCTTTTATTCCTACACGAAACAGGCTCAAATAATCCCTCAGGACTAAACTCTAACTCCGACAAAATTCCATTTCACCCCTACTACACAATCAAAGACATCCTGGGGGTTTTACTTCTATTAATAGTTCTCATAATTTTGGTTTTATTTTTCCCAGATGTTCTCGGAGACCCCGACAATTATACACCAGCAAATCCACTCAATACCCCAGCACACNNNNNNNNNNNNNNNNNNNNNNNNNNNNNNNNNNNNNNNNNNNNNNNNNNNNNNNNNNNNNNNNNNNNNNNNNNNNNNNNNNNNNNNNNNNNNNNNNNNNNNNNNNNNNNNNNNNNNNNNNNNNNNNNNNNNNNNNNNNNNNNNNNNNNNNNNNNNNNNNNNNNNNNNNNNNNNNNNNNNNNNNNNNNNNNNNNNNNNNNNNNNNNNNNNNNNNNNNNNNNNNNNNNNNNNNNNNNNNNNNNNNNNNNNNNNNNNNNNNNNNNNNNNNNNNNNNNNNNNNNNNNNNNNNNNNNNNNNNNNNNNNNNNNNNNNNNNNNNNNNNNNNNNNNNNNNNNNNNNCTAATAGGAATGCAAGCAGCCATTGAGCAGGCTATGAAGAGTCGTGAGATTCTGGGCATCTCAGACCCTCAGATGCTGGCCCATGTGCTGACAGCCGGAGTACAGAGTTCCTTGAATGACCCACGCCTCTTTATCTCCTATGAGCCCAGTACCCTCGAGGCTCCCCAACAAGCACCAACGCTCACCAGCCTCACCCGAGAAGAACTGCTGGCCCAGGTACAGAGGAATATCCACCATGAAGTTCTTGAGGGAAATGTGGGTTACCTACGAGTGGATGACCTTCCTGGCCAGGAGGTACTGAGTGAGCTGGGGGAATTCTTGGTGGCCCATGTGTGGAGGCAGCTCATGAGCACCTCTTCCTTAATACTAGATCTTCGGCACTGTGCTGGTGGTCACATCTCTGGGATACCTTATATCATCTCCTACTTGCACCCTGGGAACACAGTCATGCATGTGGATACCATCTATGACCGCCCATCCAACACCACCACTGAGATCTGGACCTTGCCCAAGGTCCTAGGGGAGAGATACAGTGCTGACAAAGATGTGGTAGTCCTCACCAGTGGACATACTGGGGGTGTGGCTGAGGACATCACCTACATCCTCAAGCAGATGCGCAGAGCCATAGTGGTGGGTGAGCGGACAGAGGGTGGTGCCCTGGACCTCCAGAAGCTGAGAATAGGCCAGTCCAACTTTTTCCTCACAGTTCCTGTGTCCAGGTCTCTGGGACCTCTGGGTGGAGGTGGT
Sigmodontomys               ATGACAATTATACGAAAAAAACACCCATTACTTAAAATTATTAACCACTCATTTATCGACCTACCAACCCCATCTAATATCTCATCATGATGAAATTTCGGATCACTACTAGGAATCTGCCTAATAGTACAAATCATTACAGGACTATTTCTAGCTATACACTACACATCAGATACAACAACAGCATTCTCCTCAGTCGCCCATATCTGCCGAGACGTTAACTACGGCTGACTAATCCGATACACCCATGCAAACGGAGCTTCAATATTCTTCATCTGTCTATTCATCCACGTCGGACGAGGCATTTACTACGGATCATTTATACTCAACGAAACCTGAAATATCGGCATTATCCTTCTACTTACTACCATAGCAACAGCATTCGTAGGCTACGTATTACCATGAGGCCAAATATCATTCTGAGGAGCCACTGTAATTACAAATTTACTATCAGCAATCCCATACATCGGAACTACCCTAGTAGAATGAATTTGAGGGGGCTTTTCAGTAGACAAAGCTACACTAACCCGATTCTTCGCCTTCCACTTCATTCTTCCCTTTATCATCACAGCCCTAGTCCTAGTCCACCTTCTATTTCTTCACGAAACAGGATCAAACAATCCATCAGGACTAAACTCAGACTCAGACAAAATTCCATTTCACCCCTACTACACAATTAAAGACTTACTTGGAATTTTACTTCTATTAATAGTTCTCATAATTCTGGTTTTATTTTTCCCAGATATTCTCGGAGACCCAGACAATTATACACCAGCAAATCCACTCAACACCCCAGCACATATTAAACCAGAATGATACTTCCTTTTCGCCTACGCCATCCTACGATCCATTCCAAACAAATTAGGAGGAGTCCTAGCCCTACTACTCTCAATTCTCATCTTAGCAGCATTCCCCCTTCTTAATTCCTCCAAACAACATGGATTAATTTACCGCCCAATCACACAACTCCTTTACTGAATTTTCATCGCTAACCTACTTATCCTAACATGAATCGGCGGCCAACCAGTAGAATACCCCTTCACCATAATCGGACAAATTTCATCAATCCTATATTTCACTATCATTGTCATCCTAATACCGATAGCTAGCATGATCGAAAATGATATTATAAAACTACACCTGATGGGAATGCAAGCAGCCATTGAGCAGGCTATGAAGAGTCGTGAGATTCTGAGCATCTCAGACCCTCAGATGCTGGCCCATGTGCTGACTGCTGGAGTGCAGAGTTCCTTGAATGACCCACGCCTCTTTATCTCCTATGAGCCCAGTATCCTCGAGGCTCCCCAACAAGTACCAACGCTCATCAGCCTCACCGGAGAAGAANTGCTGGCCCAGGTACAGAGGAATATCCACCATGAAGTTCTTGAGGGAAATGTGGGTTACCTACGAGTGGATGACCTTCCTGGCCAGGAGGTANTGAGTGAGCTGGGGGAATTCTTGGTGGCCCATGTGTGGAGGCAGCTCATGAGCACCTCTTCCTTAATACTAGATCTTCGGCACTGTGCTGGTGGTCACATCTCTGGGATATCTTATATCATCTCCTACNTGCACCCTGGGAACACAGTCATRCACGTGGATACCATCTATGACCGCCCATCCAACACCACCACTGAGATCTGGACCTTGCCCAAGGTCCTGGGGGAGAGATACAGTGCTGACAAAGATGTGGTAGTCCTCACCAGTGGACATACTGGGGGTGTGGCTGAGGACATCACCTACATCCTCAAGCAGATGCGCAGAGCCATAGTGGTGGGTGAGCGGACAGAGGGTGGTGCCCTGGACCTCCAGAAGCTGAGAATAGGCCAGTCCAACTTTTTCCTCACAGTTCCTGTGTCCAGGTCTCTGGGACCCCTGGGCGGAGGTGGC
Sigmodon_hispidus           ATGACAATCATACGAAAAAAACACCCACTTCTCAAAATCATTAACCACTCTTTCATTGACCTTCCAACTCCATCCAACATCTCTTCTTGATGAAACTTTGGCTCTCTTCTCGGCGTGTGCCTTGTAATCCAAATCCTCACTGGCCTATTCTTAGCCATACACTACACGTCTGACACTGCCACAGCATTCTCTTCAGTCACCCATATCTGCCGAGATGTAAACTACGGCTGATTGATCCGCTACCTTCACGCCAACGGGGCCTCCATATTCTTTATCTGCTTATTCCTCCACGTTGGGCGGGGCATCTATTATGGCTCATTTATGCTTCATGAAACATGAAACATTGGAATTGTTCTTTTCCTCACAGTTATGGCCACAGCATTCGTCGGTTACGTCCTCCCATGAGGCCAAATATCCTTCTGAGGAGCCACAGTTATTACTAACCTTCTCTCAGCTATTCCCTACATCGGCCCTACCCTGGTAGAGTGGATCTGAGGAGGCTTCTCAGTTGACAAAGCCACCCTAACACGCTTCTTCGCGTTTCACTTTATCCTCCCTTTTATTGTCACAGCCCTCGTCTTAGTTCATCTTCTCTTCCTTCACGAAACAGGCTCTAACAACCCCTCAGGCCTAAACTCAGACTCTGATAAAATCCCCTTTCACCCTTACTACACAATCAAAGACCTCCTGGGAGTTTTCATTTTATTAATAGTTCTCATAATTTTGGTTTTATTTTTCCCAGATATTCTCGGAGACCCTGATAATTATACCCCTGCAAATCCACTCAACACTCCAGCACATATTAAACCAGAATGATACTTTCTATTCGCCTACGCTATCCTACGCTCAATCCCAAACAAGCTAGGAGGTGTCTTGGCCCTAATTTTATCCATCCTCATCCTCGCCGCATTTCCCCTCCTAAACTCCTCCAAACAACAAGGCCTAGTATTCCGCCCTATCACCCAAATCCTATACTGATTCCTCGTAGCAAACCTTGTCATCCTAACATGAATTGGGGGCCAACCAGTAGAGTACCCATTTATCATCATCGGCCAAATCGCCTCAATCTCTTACTTCACTGTTATTGTCATTCTGATACCTATAGCCAGCATAATCGAAAACAACATTATAAAAATTTACCTGATGGGAATGCAAACAGCCATTGAGCAAGCTATGAAGAGTCGTGAGATTCTAGGCATCTCAGACCCTCAGATGCTGGCTCATGTGCTGACCGCTGGAGTGCAGAGTTCCTTGAATGACCCACGCCTCTTCATCTCCTATGAGCCCAGTACCCTTGATGCTCCCCAGCAAACACCAGTGCTCACCAGCCTCACCCAAGAGGAACTGCTGGCCCAGCTACAGAAGAACATCCACCATGAAGTTCTTGAGGGCAATGTGGGTTACCTACAAGTGAATGACCTTCCTGGCCAGGAGGTACTGAGTGAGCTGGAGGAATTCTTCGTGACCCATGTGTGGAAGCAGCTCATGAGCACCTCTTCCTTGGTACTAGATCTTCGGCAATGTACTGGTGGTCACATCTCTGGGATCCCTTATGTCATCTCCTACTTCAACCCTGGGAACACAGTCATGCATGTGGATACCATCTATGATCGCCCCTCCAACACCACCACTGAGATCTGGACCTTGCCCAAGGTCCTAGGGGAAAAATACAGTGCTGACAAAGATGTGGTGGTCCTCACCAGTGGACACACTGGGGGAGTGGCTGAGGACATCGCCTATATCCTCAAGCAGGTGCGCAGAGCCATTGTGGTGGGTGAGCGGACGGAGGGCGGTGCCCTGGACCTCCAGAAACTGAGAATAGGCCAGTCCAACTTTTTCCTCACAGTGCCCGTGTCCAGGTCTCTGGGACCCCTAGGAGGAGGTGGC
Sigmodon_hirsutus           ATGACAATTATACGAAAAAAACACCCATTACTTAAAATTATTAATCATTCATTCATTGACTTACCAACCCCATCTAACATCTCCTCCTGATGAAATTTCGGCTCACTCCTTGGCATCTGCCTTATAATTCAAATCCTCACTGGCCTATTCTTAGCCATACACTATACATCCGATACTGCCACAGCATTTTCTTCAGTCACACACATCTGCCGAGACGTAAATTACGGTTGATTAATCCGCTACCTTCACGCCAACGGGGCCTCCATATTCTTTATCTGCTTATTCCTCCACGTGGGTCGGGGTATCTACTATGGCTCTTTTATACTCCACGAAACATGAAATATTGGAATCGTTCTATTCCTCACAGTCATAGCTACAGCATTCGTAGGCTATGTACTCCCATGAGGCCAAATATCCTTCTGAGGAGCCACAGTAATTACGAACCTCCTCTCAGCAATTCCCTACATCGGCCCTACCCTAGTAGAATGAATTTGAGGGGGCTTCTCAGTTGATAAAGCCACCCTAACACGCTTTTTCGCATTTCACTTTATTTTACCTTTTATTATTACAGCCCTCGTCCTAGTACATCTTCTTTTCCTACACGAAACAGGCTCCAACAACCCTTCAGGTCTAAACTCAGACTCTGACAAAATCCCTTTCCACCCTTATTATACAATTAAAGACCTCCTGGGAGTTTTTATTCTATTAATAGTTCTCATATTTTTGGTTTTATTTTTCCCAGATATTCTCGGAGACCCCGATAATTATACCCCAGCAAATCCACTCAACACTCCAGCACATATTAAACCAGAATGATACTTTCTATTCGCCTACGCTATCCTACGCTCCATCCCAAACAAACTAGGAGGCGTTTTAGCCTTAATTTTATCTATCCTAATTCTCGCTGCATTTCCCCTCCTAAACTCCTCCAAACAACAAGGCCTTGTATTCCGTCCTATCACTCAAATTTTATACTGAATTCTCGTAGCAAACCTTGTTATCCTCACATGAATCGGAGGTCAACCAGTCGAGTACCCATTTACTACTATCGGACAAATTGCCTCAATCTCTTACTTTTCTATCATCGTTATCCTTATACCTATAGCTAGCACAATCGAAAATAACATTATAAAAATTTATCTGATGGGAATGCAAACAGCCATTGAGCAGGCTATGAAGAGTCGTGAGATTCTAGGCATCTCAGACCCTCAGATGCTGGCTCATGTGCTGACCGCTGGAGTGCAGAGTTCCTTGAATGACCCACGCCTCTTCATCTCCTATGAGCCCAGTACCCTCGATGTTCCCCAGCAAACACCAATGCTCACCAGCCTCACCCAAGAGGAACTGCTGGCCCAGCTACAGAGGAACATCCACCATGAAGTTCTTGAGGGCAATGTGGGTTACCTACGAGTGAATGACCTTCCTGGCCAGGAGGTACTGAGTGAACTGGAGGAATTCTTCGTGACCCATGTGTGGAAGCAGCTCATGAGCACCTCCTCCTTGGTACTAGATCTCCGGCAATGTACTGGTGGTCACATCTCTGGGATCCCTTATGTCATCTCGTACTTCAACCCTGGGAACACAGTCATGCATGTGGATACCATCTATGATCGCCCCTCCAACACCACCACTGAGATCTGGACCTTGCCCAAGGTCCTAGGGGAAAAATACAGTGCTGACAAAGATGTGGTGGTCCTCACCAGTGGACACACTGGGGGAGTGGCTGAGGACATCGCCTATATCCTCAAGCAGGTGCGCAGAGCCATTGTGGTGGGTGAGCGGACGGAGGGCGGTGCCCTGGACCTCCAGAAACTGAGAATAGGCCAGTCCAACTTTTTCCTCACAGTGCCCGTGTCCAGGTCTCTGGGACCCCTAGGAGGAGGTGGC
Scotinomys                  ATGACAAACATCCGAAAAAATCACCCTTTACTGAAAATCCTCAACGAAGCCTTCGTTGACTTACCAGCCCCATCTAACATTTCATCATGATGAAATTTCGGTTCTCTATTAGGCATTTGCCTAATAATTCAAATCCTTACAGGCTTATTCTTAGCCATACATTACACATCTGATACATCTACAGCATTCTCATCAGTAACACATATCTGCCGAGACGTAAATTACGGATGATTAATCCGCTACATACACGCAAACGGAGCTTCCATATTCTTTATCTGCCTTTTCCTGCACGTCGGACGAGGGATATACTACGGATCCTACTTATTTATAGAGACATGAAATATCGGAATTATTCTCCTATTCGCTGTTATAGCAACAGCATTTATAGGATACGTACTCCCATGANNNCAAATATCANNNNGAGGTGCAACAGTAATCACAAACCTCCTATCAGCCATCCCTTATATTGGCACTACACTAGTAGAATGAATCTGAGGGGGATTCTCAGTAGATAAAGCTACCCTAACACGATTCTTCGCATTCCACTTTATCCTCCCATTCATTGTCACAGCACTTGTAGTAGTTCACCTTCTATTTCTTCACGAAACTGGATCCAACAACCCAACAGGAATTAACTCAGACGCAGACAAAATTCCGTTCCACCCCTATTACACAATTAAAGACTTCCTCGGAGTGCTCCTCCTTTTAACTGTTCTCATAATTTTGGTTTTATTTTTCCCAGATATTTTAGGAGACCCAGATAATTATTCTCCTGCAAATCCACTCAATACTCCTGCACATATNAAACCTGAATGATACTTCTTATTTGCCTATGCCATTCTACGATCAATTCCAAATAAACTAGGAGGAGTCCTAGCCCTAATCCTCTCAATTCTCATTTTAGCCGCTCTTCCCCTAGTTCATACCTCAAAACAACGAGCCCTCACATTCCGACCATTCACACAAGCCCTATTCTGAATCCTAGTTGCCAACCTTCTAGTTCTTACATGAATCGGGGGTCAACCCGTTGAACACCCATTCATTATAATTGGACAAGCAGCCTCCATTAGCTACTTTGCTATCATCGTCATCCTAATACCAATAGCAGGAGTTATCGAAGATAGCCTATTAAAATTCANNCTCATGGGAATGCAAGCAGCCATTGAGCANGCTGTGAAGAGTCGTGAGATTCTGGGCATCTCAGACCCTCAAATGCTGGCCCACGTGCTGACAGCTGGAGTGCAGAGTTCCTTGAATGACCCACGCCTCTTCATCTCCTATGAGCCCAGTACCCTTGAGGTTCCCCAGCAAGCGCCAACATTCACCAACCTCACCCAAGAAGAACTGCTTGTCCAGCTACGGAGGAACATCCACCATGAGGTTCTTGAGGGCAATGTTGGTTACCTGCGAGTGGATAACCTCCCTGGCCANGAGGTACTGAGTGAGCTGGAGGGGTTCTTGGTAGCTAATGTGTGGAGGCAGCTCATGGGGACCTCCTCCTTGGTGCTAGATCTCCGGCACTGTGCTGGTGGTCACATCTCTGGGATCCCTTATGTCATTTCCTACTTGTACCCTGGGAACACTGTCATGCATGTGGATACCATCTACGACCGCCCCTCTAATACCACCACNGAGATCTGGACCTTTCCCAGTGTCCTAGGGGAGAGATACAGTGCCGACAAAGACGTNGTAGTCCTCACCAGTGGACATACCGGGGGCGTGGCTGAGGACATTGCCTACATCCTCAAGCAGATGCGCAGAGCCATCGTGGTGGGTGAGCAGACGGAGGGTGGTGCCCTGAACCTCCAGAAGCTGAGGATAGGCCAGTCCAACTTCTTTCTCACAGTGCCNGTGTCCAGGTCCCTGGGACCCCTGGGAGGAGGTGGC
Scolomys                    ATGACAATCCTACGAAAATCTCACCCCCTATTAAAAATTATTAACCACTCACTCATTGATCTCCCCACCCCATCAAACATCTCATCCTGATGAAATTTCGGATCTCTACTAGGCATTTGCCTTATAATCCAAATTATCACAGGACTATTCCTAGCTATACACTATACATCAGACACCACTACAGCCTTCTCATCAGTTACACATATTTGCCGAGACGTAAATTACGGTTGATTAATCCGATACATTCACGCTAATGGGGCTTCCATATTCTTCATCTGCCTTTTTATTCACGTGGGCCGAGGAATCTATTATGGTTCCTACATATTAAATGAAACTTGGAATATCGGAATCATTCTATTTCTTACCACCATGGCTACAGCATTCGTAGGATATGTTCTACCATGAGGACAAATATCATTCTGAGGTGCAACAGTCATTACAAACCTACTATCAGCAATTCCATACGTAGGAACCACTCTAGTTGAATGAATCTGAGGTGGGTTCTCAGTAGATAAAGCCACCCTAACACGATTTTTTGCTTTTCACTTTATCCTCCCATTTATCATCACAGCCCTAGTCCTAGTTCACCTTCTATTTCTTCACGAAACTGGGTCTAACAACCCATCAGGACTAAACTCTAATGCCGATAAAATTCCCTTCCACCCATACTACACAATTAAAGATCTTCTAGGAATCTTTATACTTCTACTTGCACTAATAACCCTAGTTCTATTTTTCCCAGACATTCTAGGAGACCCTGACAATTACATCCCAGCTAACCCACTTAACACCCCCGCACACATTAAACCAGAATGATACTTCTTATTCGCCTATGCCATCCTCCGCTCAATTCCTAACAAATTGGGAGGCGTACTGGCCCTTCTTCTCTCTATCCTAATCCTCGCTGCATTCCCACTACTTAATACCTCCAAACAACATGGACTAATGTACCGCCCTATCACACAAACCCTCTACTGAATTTTCATTGCCAACCTTTTCATCCTCACATGAATCGGCGGACAGCCAGTAGAACACCCTTTCATCATAATCGGACAAATCTCATCAATCCTATATTTCACCATCATCGTCATCTTAATACCCATAGCCAGCATAATCGAAAACAACGTATTAAAACTTCATCTGGTGGGAATGCAAGCAGCCATTGAGCAGGCTATGAAGAGTCGTGAGATTCTGGGCATCTCAGACCCTCAGATGCTGGCCCATGTGCTGACAGCCGGAGTGCAGAGTTCCTTGAATGACCCACGCCTCTTCATCTCCTATGAGCCCAGTACCCTCGAGGCTCCCCAGCAAGCATCAACACTCACCAACCTCACCCGAGAAGAACTGCTGGCCCAGGTACAGAGGAGCATCCAACATGAAGTTCTTGAGGGTAATGTGGGTTACCTACGAGTGGATGACCTTCCTGGCCAGGAGGTACTGAGTGAGCTGGGGGAATTCTTGGTGGCCCATGTGTGGAGGCAGCTCATGAGCACCTCTTCCTTAGTTCTAGATCTTCGCCACTGTGCTGGTGGTCACATCTCTGGGATACCTTATGTCATCTCCTACTTGCACCCTGGGAACACAGTCATGCATGTGGATACCATCTATGACCGCCCCTCCAACACCACCACTGAGATCTGGACCTTGCCCAAGGTCCTAGGAGAGAGATACAGTGCTGACAAAGATGTGGTAGTCCTCACCAGTGGACATACTGGGGGTGTGGCTGAGGACATCACCTACATCCTCAAGCAGATGCGCAGAGCCATAGTGGTGGGTGAGCGGACAGAGGGCGGTGCCCTGGACCTCCAGAAGCTGAGAATAGGCCAGTCCAACTTTTTCCTCACAGTTCCTGTGTCCAGGTCTCTGGGACCCCTGAGAGGNNNAGGC
Scapteromys                 NNNNNNNTCATACGAAAAAACCACCCCCTACTCAAAATCATCAATCATTCATTCATTGACCTACCCACCCCATCTAACATCTCGTCCTGATGAAATTTCGGCTCACTCCTAGGCATGTGCTTAATAATCCAAATCTTAACAGGACTATTCTTAGCAATACACTACACATCAGATACAGCCACAGCATTCTCTTCAGTCGCCCACATCTGCCGAGACGTAAACTATGGCTGATTAATCCGATACCTACACGCCAACGGAGCCTCCATATTTTTCATCTGCCTATTTATTCACGTTGGACGAGGCATTTACTACGGATCCTATGTACTCTCAGAAACTTGAAATATCGGCATCATCCTATTTCTCACCACAATAGCCACTGCATTCGTAGGCTACGTCCTCCCATGAGGTCAAATATCTTTTTGAGGGGCCACAGTAATTACCAACCTCCTCTCAGCAATCCCCTACATCGGAACCACACTAGTTGAATGAATCTGAGGGGGATTCTCAGTTGACAAGGCCACACTCACCCGTTTCTTCGCCTTTCATTTTATCCTCCCATTCATCATCACAGCCTTCGTCTTAGTACACCTCCTATTCCTACACGAAACCGGCTCCAATAACCCCTCCGGCCTAAACTCTGATTCAGACAAAATCCCATTCCACCCCTACTACACAATCAAAGACCTCCTAGGAATTCTCCTTCTATTAACAGTTCTAATAATTTTGACTTTATTTTCCCCAGATCTCCTCGGAGACCCCGACAACTTCACCCCCGCTAACCCTCTCAATACTCCAGCACACNNNNNNNNNNNNNNNNNNNNNNNNNNNNNNNNNNNNNNNNNNNNNNNNNNNNNNNNNNNNNNNNNNNNNNNNNNNNNNNNNNNNNNNNNNNNNNNNNNNNNNNNNNNNNNNNNNNNNNNNNNNNNNNNNNNNNNNNNNNNNNNNNNNNNNNNNNNNNNNNNNNNNNNNNNNNNNNNNNNNNNNNNNNNNNNNNNNNNNNNNNNNNNNNNNNNNNNNNNNNNNNNNNNNNNNNNNNNNNNNNNNNNNNNNNNNNNNNNNNNNNNNNNNNNNNNNNNNNNNNNNNNNNNNNNNNNNNNNNNNNNNNNNNNNNNNNNNNNNNNNNNNNNNNNNNNNNNNNNNNNNNNNNNNNNNNNNNNNNNNNNNNNNNNNNNNNNNNNNNNNNNNNNNNNNNNNNNNNNNNNNNNNNNNNAGATACTGGCCCATGTGCTGACAGCCGGAGTGCAGAGTTCCTTGAATGACCCACGCCTCTTCATCTCCTATGAGCCCAGTCCCCTCGAGGCTCCCCAGCAAGCACCAACACTCACCAACCTCACCCAAGAAGAACTGCTGGCCCAGCTACAGAGGAACATCCACCATGAAGTTCTTGACGGCAATGTGGGTTACCTGCGAATGGATGACCTTCCTGGCCAGGAGGTACTGAGTGAGCTGGGGGAATTCTTGGTGGCCCATGTATGGAGGCAGCTCATGAGTACCTCTTCCTTAGTACTGGATCTTCGGCACTGTGCTGGTGGTCACATCTCTGGGATACCTTATGTCATCTCCTACTTGCACCCTGGGAACACAGTCATGCACGTGGATACCATCTATGATCGCCCCTCCAACACCACCACTGAGATCTGGACCTTGCCCAAGGTCCTAGGGGAGAGATACAGTGCTGACAAAGATGTGGTAGTCCTCACCAGTGGACATACTGGCGGTGTGGCTGAGGACATCACCTACATCCTCAAGCAGATGCGCAGAGCCATAGTGGTGGGTGAGAGGACAGAGGGAGGTGCCCTGGACCTCCAGAAGCTGAGAATAGGCCAGTCCAACTTTTTCCTCACAGTTCCTGTGTCCAGGTCCCTGGGACCCCTGGGAGGAGGTGGC
Salinomys                   ATGACAATCCTACGAAAAAATCACCCATTATTTAAAATTATTAATAATTCATTTATTGATCTCCCTACCCCGTGTAACATCTCTTCATGATGAAACTTTGGATCCCTCCTAGGTGTCTGCCTAACCATTCAAATCCTAACTGGCCTATTTCTAGCTATACATTATACATCAGACACAGCTACAGCATTTTCCTCAGTTACCCACATCTGTCGAGACGTTAACTATGGCTGACTTATCCGCTACTTACATGCAAACGGAGCTTCCATATTTTTTATTTGCATATTTATTCACGTCGGACGAGGAATTTATTATGGCTCTTTCATACTGTCAGAAACCTGAAACATTGGTATTATTCTTCTCCTAACAACTATAGCCACTGCATTTGTAGGTTACGTACTCCCATGAGGACAGATATCCTTCTGAGGGGCAACAGTCATCACTAACCTTTTATCAGCCATCCCATACATTGGTACAACCTTAGTAGAATGAATCTGAGGAGGCTTCTCAGTTGACAAAGCCACACTAACACGATTTTTCGCATTTCATTTTATTCTCCCATTCATTATCACAGCCTTTGTACTTGTTCATCTTCTCTTTCTTCACGAAACAGGCTCTAACAATCCATCCGGATTAAATTCAAACTCAGATAAAATTCCCTTTCATCCTTACTATACAATCAAAGACTTATTAGGAGTTCTTATTTTATTGATAGTTCTCATAATTTTAGTATTATTTTTCCCAGATATGCTCGGAGACCCAGATAATTACACACCAGCAAATCCACTCAACACCCCAGCACACATTAAACCAGAATGGTATTTTCTGTTCGCCTACGCTATTCTTCGATCAATTCCCAACAAACTTGGAGGGGTTTTAGCACTTCTTCTATCTATTCTTATTCTAGCTCTATTTCCCTTACTTAACTTCTCCAAACAACAAGGAATGGTGTATCGTCCAATTACACAAACAATCTACTGAATTTTCATCGCCAACCTTCTTATCTTAACATGGATTGGAGGCCAACCAGTAGAATATCCATATACATTAATTGGTCAAATTGCATCAATTCTATATTTCTCTATTATCGTTATCCTCATACCAATTGCTAGTATAATTGAAAATGACATCCTCAAACTTCACCTGATGGGAATGCAAGCAGCCATTGAGCAGGCTATGAAGAGTCGTGAGATTCTGAGCATCTCTGACCCTCAGATGCTGGCCCATGTGCTGACAGCTGGAGTGCAAAGTTCCTTGAATGACCCACGCCTCTTCATCTCCTATGAGCCCAGTACCCTTGAGGCTCCCCAGCAAGCACCAACGCTCACCAACCTCACCCGAGAAGAACTGCTGGCCCAGCTACAGAGGAACATCCACCATGAAGTTCTTGAGGGCAATGTGGGTTACCTACGAGTGGATGACCTTCCCAGCCAGGAGGTACTGAGTGAGCTGGGGGGATTCTTGGTGGCCCATGTATGGAGGCAGCTCATGAGCACCTCTTCCTTAGTACTAGATCTTCGGCACTGTGCTGGTGGTCACATTTCTGGGATACCTTATGTCATCTCCTACTTGCACCCTGGGAACACAGTCATGCACGTGGATACCATCTATGATCGCCCCTCCAACACCACTACTGAGATATGGACCTTGCCCAAGGTGCTAGGAGAGAGATACAGTGCTGAAAAAGATGTGGTAGTCCTCACCAGTGGACATACTGGGGGTGTGGCTGAGGACATCACCTACATCCTCAAGCAGATGCGCAGAGCCATAGTGGTGGGTGAGCGGACAGAGGGCGGTGCCCTGGACCTCCAGAAGCTGAGAATAGGCCAGTCCAACTTTTTCCTAACAGTTCCTGTGTCCAGGTCTCTGGGACCCCTGGGAGGAGGTGGC
Rhipidomys                  ATGACAATTATACGAAAAAAACACCCTCTACTCAAAATAATTAACCACTCATTCATTGATCTCCCTACTCCATCCAACATCTCATCCTGATGAAACTTCGGATCCTTATTAGGTGTATGCCTTATCATTCAAATTCTCACAGGCTTATTCTTAGCTATACACTACACATCAGATACAACCACAGCATTCTCCTCAGTTGCTCACATTTGTCGAGATGTCAACTATGGCTGACTAATCCGCTATCTTCATGCCAACGGAGCCTCAATATTCTTTATTTGCCTCTTCATTCACGTCGGACGGGGAATTTACTACGGCTCATACATACTTCTAGAAACATGAAATATCGGAATTGTCCTCTTACTAACAACCATAGCAACAGCATTCGTAGGTTATGTACTTCCATGAGGACAAATATCATTTTGAGGAGCCACAGTCATCACAAACCTTCTCTCAGCCATCCCCTACATCGGAAATACCCTCGTCGAATGAATTTGAGGTGGATTTTCAGTTGACAAGGCCACCCTCACACGCTTCTTCGCATTTCACTTTATCTTACCTTTTATCATTACAGCCCTAGTACTAGTCCATCTTCTCTTCCTACACGAAACAGGATCAAATAATCCATCAGGATTAAACTCAAACTCTGATAAGATCCCATTCCACCCTTATTATACAATCAAAGATCTCTTAGGGGTCCTTCTTTTATTAATAGTTCTCACAATTTTAGTCTTATTTTTCCCTGATGCACTCGGAGACCCTGATAATTATACCCCCGCAAATCCACTCAATACCCCCGCACACNNNNNNNNNNNNNNNNNNNNNNNNNNNNNNNNNNNNNNNNNNNNNNNNATTCCTAATAAACTAGGAGGAGTTNNNGCCCTAATNCTGTCCATTCTAATCCTAGNNNNNNNNCCCCTACTCAACTCCTCTAAACAGCATGGCCTGATATACCGCCCTATCACCCAAGTCCTTTACTGAATCTTCATNNNNAACCTCNNNNNNNNNNNNNNNNNNNNNNNNNNNNNNNNNNNNNNNNNNNNNNNNNNNNNNNNNCAAATCGCATCCATTTGCTATNTTGCCATTATTATTATTTTTATGCCANTCGCCAGTATGATTGAGAACAGCATACTAAAGCTTCATCTGATGGGAATGCAATCAGCCATTGAGCAGGCTATGAAGAGTCGTGAGATTCTGAGCATCTCAGACCCTCAGATGCTGGCCCATGTGCTGACAGCCGGAGTGCAGAGTTCCTTGAATGACCCACGCCTCTTCATCTCCTATGAGCCCAGTGCCGTCGAGGCTCCCCAGCAAGCACCAACACTCACCAGCCTCACCCGAGAAGAACTGCTGGCCCAGCTACAGAGGAACATCCACCATGAAGTTCTTGAGGGCAATGTGGGTTACCTACGAGTGGATGACCTTCCTGGCCAGGAGGTACTGAGTGAGCTGGGGGAATTCTTGGTGACCCATGTGTGGAGGGAGCTCATGAGCACCTCTTCCTTAGTACTAGATCTTCGGCACTGTGCTGGTGGTCACATCTCTGGGATACCTTATGTCATCTCCTACTTGCACCCTGGGAACACAGTCATGCATGTGGATACCATCTATGATCGCCCCTCCAACACCACCACTGAGATCTGGACCTTGCCCAAGGTCCTAGGGGAGAGATACAGTGCTGACAAAGATGTGGTAGTCCTCACCAGTGGACATACTGGGGGTGTGGCTGAGGACATCACCTACATCCTCAAGCAGATGCGCAGAGCCATAGTGGTGGGTGAGCGGACAGAGGGAGGTGCCCTGGACCTCCAGAAGCTGAGAATAGGCCAGTCCAACTTTTTCCTCACAGTTCCTGTGTCCAGGTCTCTGGGACCCCTGGGAGGAGGTGGC
Rheomys                     ATGACAATTATACGAAAAACCCACCCAATCCTAAAAATTATAAACCACTCATTTATTGATCTACCAACCCCATCTAATATCTCAGCCTGATGAAATTTCGGCTCCCTACTAGGAATCTGCCTAATTATTCAAATCGTTACAGGCTTATTCTTAGCGATACACTATACATCAGACACAGCAACAGCATTCTCTTCAGTTACCCATATCTGCCGCGACGTAAATTATGGCTGACTTATCCGCTATACACACGCCAACGGCGCATCAATTTTCTTTATCTGCTTATTTCTCCATATCGGACGAGGCATTTATTATAACTCTTACTCCCTTAAAGAAACATGAAATATTGGAGTAATTCTTCTATTTGCTACTATAGCAACAGCCTTCGTAGGCTATGTCCTCCCATGAGGACAAATATCCTTCTGAGGGGCCACTGTAATTACCAACCTCCTATCAGCTCTCCCATACGTAGGCTCAACCTTAGTAGAATGAATCTGAGGGGGGTTCTCAGTTGATAAAGCCACTCTAACACGATTCTTTGCCTTCCACTTTATTTTACCCTTCATTATCACAGCCCTAGTTATAGTCCACCTTTTATTCCTCCACGAAACAGGATCCAACAACCCATCAGGGTTAGACTCCAACTCTGATAAAATTCCATTCCACCCCTATTATACAATCAAAGACCTGCTCGGAATCCTTATCCTATTGATAATTCTCATAATTTTAGTATTATTTTTCCCAGATGCCCTCGGAGATCCGGATAATTATACCCCTGCAAATCCACTCAACACTCCCGCACACATTAAACCAGAATGATATTTCCTATTTGCCTATGCTATCTTACGCTCTATCCCCAACAAACTGGGGGGAGTCCTAGCTTTAATTTTATCCATCTTAATTCTGGCCCTACTTCCCTTTTTAAATATATCAAAACAACAAGGTCTTATATTTCGTCCTATCACACAAGTCCTATACTGAACACTCATTGGAAATCTAATTATTCTTACATGGATTGGAGGCCAACCAGTAGAATATCCATTTACTATTATTGGCCAAATAGCCTCAATCTCCTACTTCCTCATTATTACCATTCTCATTCCCTTAGCCGGCATCATTGAAAACAACATTATAAAANNNNNNCTGATGGGAATGCAAGCGACCATTCAGCAGGCTATGAAGAGTCGCGAGATCCTGGGCATCTCAGACCCTCAGATGCTGGCTCATGTGCTGACGGCCGGAGTGCAGAGTTCCTTGAACGACCCACGCCTCTTCATCTCCTATGAGCCCAGTACTCTTGAGGCTCCCCGGCAAGCACCAATGCTCACCAACCTCACCCGAGAAGAACTGCTGGCCCAGCTCCAGAGGAACTTCCACCATGAAGTTCTTGAGGGCAATGTGGGTTACCTACGAGTGGATGACCTTCCTGGCCAGGAGGTACTGAGTGAGCTGGGGGCATTCTTGGTGGCCCATGTATGGAAGGAGCTCATGAGCACCTCTTCCTTGGTACTGGATCTTCGGCACTGTTCTGGTGGTCACATCTCTGGGATCCCTTATGTCATCTCCTACTTACACCCTGGGAACACAATCATGCATGTGGATACCATCTATGATCGCCCCTCCAACACCACCACTGAGATCTGGACCTTGCCCAAGGTCCTAGGGGAGAGATACAGTGCTGACAAAGATGTGGTAGTCCTCACCAGTGGACATACTGGGGGTGTGGCTGAGGACATCGCCTATATCCTCAAGCAGATGCGCAGAGCCATCGTGGTGGGTGAGCGGACGGAGGGCGGTGCCCTGGACCTCCAGAAGCTGAGAATAGGCCAGTCCAACTTTTTCCTCACAGTGCCTGTATCCAGGTCTCTGGGACCCCTGGGAGGAGGTGGC
Rhagomys_septentrionalis    ATGATAATCCTCCGAAAAACCCACCCCCTACTTAAAATTATCAATCACTCTTTAATTGATTTACCAACACCATCTAATATTTCCTCCTGATGAAACTTTGGCTCTCTACTTGGCATTTGCCTAATAATCCAGATCTTTACAGGTTTATTTTTAGCTATACACTACACATCAGACACTACCACAGCATTCTCCTCAGTAGCCCACATCTGCCGAGATGTTAACTATGGCTGATTAATTCGTTATTTACATGCCAATGGAGCCTCCATATTCTTTATTTGTTTATTTATCCACGTAGGCCGAGGTATTTACTACAATTCATTTATATTACTAGAAACTTGAAATATCGGAATTATTATCCTACTTACTACCATAGCAACAGCATTTGTAGGCTATGTCCTTCCATGAGGGCAAATATCATTCTGAGGGGCCACCGTAATCACGAATCTTCTTTCAGCTATCCCCTATGTAGGAAACACCCTGGTTGAATGAATCTGAGGCGGTTTCTCAGTAGATAAAGCAACCTTAACACGTTTCTTCGCATTCCACTTTATTCTACCATTTATTATTGCAGCTCTAGTTATAGTCCACCTTCTATTTCTACACGAAACAGGCTCCAACAACCCTGCAGGCTTAAATTCTAACTCTGACAAAATTCCATTCCACCCTTATTATACAATTAAAGACTTACTTGGAATGTTTATTCTTCTAATAGCTCTTTTATTTCTAGTCCTATTCTTCCCAGATGTCCTAGGAGACCCAGATAATTACACCCCAGCAAACCCACTCAACACTCCAGCCCATATTAAGCCCGAATGATATTTTCTATTTGCCTACGCTATCCTACGATCCATTCCTAACAAACTAGGAGGTGTTTTAGCCCTACTCCTATCAATCTTGGTACTAGCACTATTTCCCATTCTTAATTTATCCAAACAACACGGTATAATTTACCGACCAATTACACAAACTATCTACTGGATCTTTATCGCAAATCTCCTTGTATTGACATGAATCGGAGGTCAACCGGTAGAATACCCCTTCACAGTAATTGGACAAATCTCGTCTATCTTATATTTTTCTATCATCATCATCATCATACCAATTGCTAGTCTGATTGNAAACAAAATCNNNNNNNNNNNNNNNNNNNNNNNNNNNNNNNNNNNNNNNNNNNNNNNNNNNNNNNGTGAGATTCTGGGCATGTCAGACCCTCAGATGCTGGCCCATGTGCTGACAGCTGGAGTACAGAGTTCCTTGAATGACCCACGCCTCTTCATTTCCTATGAGCCCAGTACCCTCGAGGCTCCCCAGCAAGCACCAGCGCTCACCAGCCTCACCCGAGAAGAACTGCTGGNCCAGCTACAGAGGNACATCCACCATGAAGTTCTTGAGGGCAATGTGGGTTACCTWCGAGTGGATGACCTTCCTGGCCAGGAGGTACTGAGTGAGCTGGGGGAATTCTTGGTGGCCCATGTGTGGAGGCAGCTCATGAGCACCTCTTCCTTAGTACTAGATCTTCGGCACTGTGCTGGTGGTCACATCTCTGGGATACCTTATGTCATCTCCTACTTGCACCCTGGGAACACAGTCATGCACGTGGATACCATCTATGATCGCCCCTCCAACACCACCACTGAGATCTGGACCTTGCCCAAGGTCCTAGGGGAGAGATATAGTGCTGACAAAGATGTGGTAGTCCTCACCAGTGGACAAACTGGGGGTGTGGCTGAGGACATCACCTACATCCTCAAGCAGATGCGCAGAGCCATTGTGGTAGGTGAGCGGACAGAGGGCGGTGCCCTGGACCTCCAGAAGCTGAGAATAGGCCAGTCCGACTTTTTCCTCACAGTTCCTGTGTCCAGATCTCTGGGACCCCTGGGAGGAGGTGGC
Rhagomys_longilingua        ATGATAATCATACGAAAAAATCACCCCCTACTTAAAATTATTAATCATTCTTTAATTGATTTACCAACACCCTCTAATATTTCATCCTGATGAAACTTTGGCTCTCTACTTGGCATTTGCCTAATAATCCAAATCTTCACAGGTTTATTCCTAGCTATACACTACACATCAGACACAACCACAGCATTCTCTTCAGTAGCTCACATCTGTCGCGACGTAAACTATGGCTGATTAATTCGTTATTTACATGCCAATGGAGCCTCCATGTTCTTTATTTGTTTATTTATCCACGTAGGTCGAGGCATTTACTATAATTCATTTATATTACTAGAAACTTGAAACATTGGAATTATTATTCTACTTACAACTATAGCAACAGCATTTGTAGGCTACGTACTTCCATGAGGACAAATATCATTCTGAGGGGCTACCGTAATCACAAACCTTCTCTCAGCTATTCCCTATGTAGGTAACACCCTAGTTGAATGAATTTGAGGCGGTTTTTCAGTAGACAAAGCAACCTTAACACGTTTCTTTGCATTCCACTTTATTTTACCATTTATTATCGCAGCTCTAGTAATAGTCCACCTTCTATTTTTACACGAAACAGGCTCCAATAATCCTTCAGGCCTAAACTCTAACTCTGACAAAATTCCCTTCCATCCCTATTATACAATTAAAGATCTACTTGGAGTATTTATTCTTCTAATAGCTCTTTTATTTCTAGTTTTATTCTTCCCTGATGCTCTAGGAGATCCCGATAATTACACCCCAGCTAACCCACTCAATACCCCTGCCCACATTAAACCCGAATGGTATTTCCTATTTGCCTACGCTATCCTACGATCAATTCCCAACAAACTAGGAGGTGTTTTAGCTTTACTTTTATCAATCTTAGTACTAGCACTATTTCCCATTCTTAATATATCCAAACAACACGGCATAATTTACCGACCAATTACACAAGTCATTTACTGAGTCTTTATCGCTAATCTCCTTATTCTAACATGAATCGGAGGCCAACCAGTAGAATATCCTTTCACAGTAATCGGACAAATTTCATCCATCTTATATTTTTCCATCATCATCATCATCATACCAATGCTAGTCTATACGCCCAGTAGTATAAGTAAATACCCNCTGATGGGAATGCAAGCAGCCATTGAGCAAGCTATGAAGAGTCGTGAGATTCTGGGCATGTCAGACCCTCAGATGCTGGCCCATGTGCTGACAGCTGGAGTACAGAGTTCCTTGAATGACCCACGCCTCTTCATTTCCTATGAGCCCAGTACCCTCGAGGCTCCCCAGCAAGCACCAGCACTCACCAGCCTCACCCGAGAAGAACTGCTGGCCCAGCTACAAAGGAACATCCACCATGAAGTTCTTGAGGGCAATGTGGGTTACCTACGAGTGGATGACCTTCCTGGCCAGGAGGTACTGAGTGAGCTGGGGGAATTCTTGGTGGCCCATGTGTGGAGGCAGCTCATGAGCACCTCTTCCTTAGTACTAGATCTTCGGCACTGTGCTGGTGGTCACATCTCTGGGATACCTTATGTCATCTCCTACTTGCACCCTGGGAACACAGTCATGCACGTGGATACCATCTATGATCGCCCCTCCAACACCACCACTGAGATCTGGACCTTGCCCAAGGTCCTAGGGGAGAGATACAGTGCTGACAAAGATGTGGTAGTCCTCACCAGTGGACAAACTGGGGGTGTGGCTGAGGATATCACCTACATCCTCAAGCAGATGCGCAGAGCCATNGTGGTAGGTGAGCGGACAGAGGGCGGTGCCCTGGACCTCCAGAAGCTGAGAATAGGCCAGTCCGACTTTTTCCTCACAGTTCCTGTGTCCAGGTCTCTGGGACCCCTGGGAGGAGGTGGC
Reithrodontomys             NNNNNNNNNNNNNNNNNNNNNNNNNNNNNNNNNNNNNNNNNNNNNNNNNNNNNNNNNNNNNNNNNNNNNNNNNNNNNNNNNNNNNNNNNNNNNNNNTTCGGATCTCTACTTGGCATTTGCTTAGTAATTCAAATTCTAACAGGACTTTTTCTAGCAATACACTATACATCAGATACATCAACAGCATTCTCATCAGTTACACATATTTGTCGAGACGTAAACTATGGTTGACTAATCCGTTATATACATGCAAACGGAGCATCTATGTTTTTTATTTGCCTTTTCCTCCACGTAGGACGAGGAATATATTATGGTTCATATACTTTTACAGAAACATGAAATATCGGAATTATCCTTTTATTCACCGTTATAGCAACAGCATTTATAGGTTATGTTCTTCCATGAGGACAAATATCATTTTGAGGGGCTACAGTCATTACTAACCTTTTATCAGCCATTCCATATATCGGAACTACACTAGTAGAATGAATCTGAGGAGGTTTCTCAGTAGACAAAGCAACTCTAACACGCTTTTTCGCATTCCACTTTATTTTACCATTCATTATTACAGCCCTTGTAGTAGTCCACTTACTATTTCTTCACGAAACAGGATCCAATAATCCATCAGGCCTTAACTCTGACGCAGATAAAATTCCATTTCACCCATACTACACTATCAAAGATATCTTAGGCATTATCCTCCTTTTAATAGTTCTCATAATTCTGGTTTTATTTTTCCCAGATATTCTCGGAGACCCTGATAATTATATTCCCGCAAATCCACTGAATACTCCAGCACACATTAAGCCAGAATGATACTTCCTTTTTGCCTACGCTATTCTACGCTCAATCCCTAACAAATTAGGAGGAGTCTTAGCCCTAATCCTCTCAATTCTAGTACTAGCCCTACTACCACTCCTACAAACCTCAAAACAACGAGGACTCACATTCCGACCAATTACCCAAACTCTATTCTGAATTTTAGTAGCTAACCTACTTATTCTCACATGAATTGGAGGACAACCAGTAGAACACCCATTCATTGTAATTGGACAACTAGCCTCAATCAGTTACTTCACAATTATTATTATTCTTATACCTATTGCAGGCACAATTGAAAACAATATGCTAAAATTTACCNNNNNNNNNNNNNNNNNNNNNNNNNNNNNNNNNNNNNNNNNNNNNNNNNNNNNNNNNNNNNNNNNNNNNNNNNNNNNNNNNNNNNNNNNNNNNNNNNNNNNNNNNNNNNNNNNNNNNNNNNNNNNNNNNNNNNNNNNNNNNNNNNNNNNNNNNNNNNNNNNNNNNNNNNNNNNNNNNNNNNNNNNNNNNNNNNNNNNNNNNNNNNNNCTGGNCCANCTACAGAGGAACATCCACCATGAGGTTCTTGAGGGCAATGTGGGTTACCTGGGAGTGGATGACCTCCCTGGCCAGGAGGTAATAAGTGAGCTGGGGGGGTTCTTAGTGGCCCACGTTTGGAAGCAGCTCATGGGCACCTCGTCCTTGGTGCTAGATCTCCGGAACTGTGCTGGTGGTCACATCTCTGGGATCCCTTACGTCATCTCCTACTTGCACCCTGGAAACACTGTCATTCACGTGGATACCATCTACGACTGCCCTTCTAACACCACCACCGAGATCTGGACCTTGCCCAAGGTCATAGGGGAGAGATACAGTGCTGACAAAGATGTGGTAGTCCTCACCAGTGGACGTACCGGGGGTGTGGCCGAGGACATCGCCTACATCCTCAAGCAGATGCGCAGGGCCATCGTGGTGGGCGAGCGGACGGAGGGTGGTGCCCTGGACCTCCAGAAGCTGAGGATAGGCCAGTCCAACTTCTTCCTCACAGTACCCGTGTCCAGGTCCCTGGGACCCCTGGGAGGAGGTGGC
Reithrodon_typicus          NNNNNNNNNNNNNNNNNNNNNNNNNNNNNNNNNNNNNNNNNNNNNNNNNNNNNNNNNNNNNNNNNNNNNNNNNNNNNNNNNNNNNNNNNNNNNNNNNNNNNNNNNNNNNNNNNNNNNNNNNNNNNNNNNNNNNNNNNNNNNNNNNNNNNNNNNNNNNNNNNNNNNNNNNNNNNNNNNNNNNNNNNNNNNNNNNNNNNNGCCCACATCTGCCGAGATGTAAATTATGGTTGACTTATTCGATATCTCCACGCAAATGGGGCCTCTATATTCTTTATCTGCTTATTTATTCATATCGGACGGGGTATTTATTATGGCTCATTCATATTACTAGAAACCTGAAACATTGGCATTATCCTTTTACTCATAACAATAGCCACAGCATTCGTAGGTTATGTACTTCCATGAGGACAGATATCCTTTTGAGGCGCAACCGTTATTACTAACCTTCTTTCAGCCATCCCATACATTGGCACTACCCTCGTGGAATGAATCTGAGGAGGATTCTCAGTTGACAAAGCCACACTTACCCGCTTCTTCGCATTCCACTTCATTCTCCCATTTATTATTACAGCCTTAGTCATTGTTCATTTACTCTTCCTTCATGAAACAGGCTCCAGCAACCCCTCAGGCCTTAACTCAGACTCAGACAAAATTCCATTTCACCCCTACTATACAATTAAAGACCTCCTAGGAGTTCTCNNNNNNNNNNNNNNNNNNNNNNNNNNNNNNNNNNNNNNNNNNNNNNNNNNNNNNNNNNNNNNNNNNNNNNNNNNNNNNNNNNNNNNNNNNNNNNNNNNNNNNNNNNNNNNNNNNNNNNNNNNNNNNNNNNNNNNNNNNNNNNNNNNNNNNNNNNNNNNNNNNNNNNNNNNNNNNNNNNNNNNNNNNNNNNNNNNNNNNNNNNNNNNNNNNNNNNNNNNNNNNNNNNNNNNNNNNNNNNNNNNNNNNNNNNNNNNNNNNNNNNNNNNNNNNNNNNNNNNNNNNNNNNNNNNNNNNNNNNNNNNNNNNNNNNNNNNNNNNNNNNNNNNNNNNNNNNNNNNNNNNNNNNNNNNNNNNNNNNNNNNNNNNNNNNNNNNNNNNNNNNNNNNNNNNNNNNNNNNNNNNNNNNNNNNNNNNNNNNNNNNNNNNNNNNNNNNNNNNNNNNNNNNNNNNNNNNNNNNNNNNNNNNNNNNNNNNNNNNNNNNNNNNNNNNNNNNNNNNNNNNNNNNNNNNNNNNNNNNNNNNNNNNNNNNNNNNNNNNNNNNNNNNNNNNNNNNNNNNNNNNNNNNNNNNNNNNNNNNNNNNNNNNNNNNNNNNNNNNNNNNNNNNNNNNNNNNNNNNNNNNNNNNNNNNNNNNNNNNNNNNNNNNNNNNNNNNNNNNNNNNNNNNNNNNNNNNNNNNNNNNNNNNNNNNNNNNNNGTGGGTTACCTACGAGTGGATGACCTTCCTGGCCAGGAGGTACTGAGTGAGCTGGGGGAATTCTTGGTGGCCCATGTGTGGAGGCAGCTCATGAGCACCTCTTCCTTAGTACTGGATCTTCGGCACTGTGCTGGTGGTCACATCTCTGGGATACCTTATGTCATCTCCTACTTGCACCCTGGGAACACAGTCATGCACGTGGATACCATCTATGATCGCCCCTCCAACACCACCACTGAGATCTGGACCTTGCCCAAGGTTCTAGGGGAGAGATACAGTGCTGACAAAGATGTGGTAGTCCTCACCAGTGGACATACTGGGGGTGTGGCTGAGGACATCACCTACATCCTCAAGCAGATGCGCAGAGCCATAGTGGTGGGTGAGCAGACAGAGGGCGGTGCCCTGGACCTCCAGAAGCTGAGAATAGGCCAGTCCAACTTTTTCCTCACAGTTCCCGTGTCCAGGTCTCTGGGACCCCTGGAAGGTGGCNNN
Reithrodon_auritus          ATGACAATTATACGTAAAAACCATCCCATCCTTAAAATTATTAACCATTCCTTTATTGACCTCCCCACTCCCCCAAACATTTCATCATGATGAAATTTCGGCTCCCTCTTAGGCACTTGTTTAATTATTCAAATCATTACAGGCTTGTTCTTAGCCATACATTATACATCAGATACAACTACAGCATTTTCTTCAGTAGCCCACATCTGCCGAGATGTAAATTATGGTTGACTTATTCGATATATCCACGCAAATGGGGCCTCTATATTCTTTATCTGCCTATTCATCCACGTCGGACGGGGTATCTATTATGGCTCATTTATGCTACTAGAAACTTGAAACATTGGTATTATCCTCCTACTTACAACAATAGCCACAGCATTCGTGGGCTATGTACTTCCATGAGGACAGATATCCTTCTGAGGGGCAACCGTTATTACCAATCTCCTTTCAGCTATTCCATATATCGGCACTACCCTCGTAGAGTGGATCTGAGGGGGGTTCTCAGTTGACAAAGCCACACTTACCCGCTTCTTTGCATTCCACTTCATCCTTCCGTTTATCATTACAGCCCTAGTCATTGTCCACCTACTTTTTCTTCACGAAACAGGCTCTAATAACCCCTCAGGACTTAATTCAGACTCAGACAAAATTCCATTCCACCCCTACTACACAATTAAAGACCTGCTAGGAGTTCTCTTACTCCTATTTACCCTAATATCCCTAGTCCTATTTTACCCGGATATCTTAGGAGACCCAGATAACTTCACTCCCGCCAACCCCCTCAACACTCCTGCACACATTAAGCCAGAATGATACTTCTTATTTGCCTATGCCATTCTTCGCTCGATCCCCAATAAATTAGGGGGAGTATTGGCCCTTATTCTCTCTATTATTATCCTTGCCCTATTCCCAATTCTTAACTCATCAAAACAACACGGGATAGCCTATCGACCTATCACCCAATTTATCTACTGAACATTCGTCGCTAACCTCCTTATCCTTACATGAATTGGTGGCCAACCAGTAGAATACCCCTTCACAACAATTGGCCAAATTTCATCAGTAGTCTACTTCTCAATTATCTTGATTTTCATTCCAATCGCAAACATAATTGAAAACAACATTCTCAAATTAAACCTGATGGGGATGCAAGCAGCCATTGAGCAGGCTATGAAGAGCCGTGAGATTCTGGGCATCTCCGACCCTCAGATGCTGGCCAATGTGCTGACCGCTGGAGTGCAGAGTTCCTTGAATGACCCACGCCTCTTCATCTCCTATGAGCCCAATCCCCTGGAGGCTCCCCAGCAAGCACCAACGCTCACCAGCCTCACTCGAGAGGAACTGCTGGCCCAGATACAGAGGAACATCCACCATGAAGTTCTTGAGGGCAATGTGGGTTACCTACGAGTGGATGACCTTCCTGGCCAGGAGGTACTGAGTGAGCTGGGGGAATTCTTGGTGGCCCATGTGTGGAGGCAGCTCATGAGCACCTCTTCCTTAGTACTGGATCTTCGGCACTGTGCTGGTGGTCACATCTCTGGGATACCTTATGTCATCTCCTACTTGCACCCTGGGAACACAGTCATGCACGTGGATACCATCTATGATCGCCCCTCCAACACCACCACTGAGATCTGGACCTTGCCCAAGGTTCTAGGGGAGAGATACAGTGCTGACAAAGATGTGGTAGTCCTCACCAGTGGACATACTGGGGGTGTGGCTGAGGACATCACCTACATCCTCAAGCAGATGCGCAGAGCCATAGTGGTGGGTGAGCAGACAGAGGGCGGTGCCCTGGACCTCCAGAAGCTGAGAATAGGCCAGTCCAACTTTTTYCTCACAGTTCCCGTGTCCAGGTCTCTGGGACCCCTGGGAGGAGGTGGC
Punomys                     ATGACAATCATACGTAAAAAACACCCACTTCTCAAAATCATTAACCACTCACTCATTGACCTACCTGCTCCATCCAATATCTCATCTTGATGGAACTTTGGGTCTCTCTTAGGCATTTGCCTAACAATCCAAATTCTCACAGGCCTCTTTCTAGCCATACACTACACATCAGATACAACCACAGCATTCTCTTCAGTTGCACATATCTGCCGAGATGTAAACTACGGCTGACTAATTCGCTATCTTCACGCCAACGGAGCCTCCATATTCTTTATCTGCCTATTCATTCACGTAGGCCGAGGAATCTACTACGGCTCTTTTATACTTACAGAAACCTGAAACATTGGCATCATTTTATTCCTCACTACCATAGCAACAGCATTTGTAGGATACGTCCTCCCATGAGGACAGATATCCTTCTGAGGGGCTACAGTAATTACTAACCTCCTCTCAGCAATCCCCTACATCGGAACTACCCTAGTAGAATGAATCTGAGGCGGATTCTCAGTTGATAAAGCCACATTAACTCGTTTCTTCGCATTCCACTTCATCTTACCATTTATCATCACAGCCTTTGTACTAGTCCACCTTCTATTTCTCCACGAAACAGGCTCTAATAACCCCTCAGGCCTAAACTCAGACTCCGACAAAATCCCATTCCACCCATACTACACAATCAAAGACTTACTAGGGATCCTCCTCCTTCTGATAGTTCTCATAATTTTGGTTTTATTTTTCCCAGATGTTCTCGGAGACCCTGACAATTTTACCCCAGCAAATCCACTCAACACCCCCGCACATATTAAACCAGAGTGGTATTTTCTTTTTGCTTACGCCATCCTACGCTCTATCCCAAATAAACTAGGAGGAGTCCTAGCCCTAATCCTATCTATCCTCATTCTAGCCACATTTCCTTTACTCAATTCCTCCAAACAACATGGCATAGTCTACCGCCCAATTACGCAAATCCTATACTGAATTTTCATCGCTAACCTTCTTGTTCTTACATGAATTGGTGGCCAACCAGTAGAATACCCATTCATCCTAATTGGACAAATTGCATCAACCCTTTACTTCACCATTATCGTAATCCTCATACCAATTGCTAGCATATTCGAAAACGACATCCTCAAACTCCANCTGATGGGAATGCAAGCAGCCATTGAGCAGGCTATGAAGAGTCGTGAGATTCTGGGCATCTCAGACCCTCAGATGCTGGCTCATGTGCTGACAGCTGGAGTGCAGAGTTCCTTGAATGACCCACGCCTCTTCATCTCTTATGAGCCCAGTACCCTCGAGGCTCCCCAGCAAGCACCAATGCTCACCACCCTCACCCAAGAAGAACTGCTGGCCCAGCTACAGAGGAACATCCACCATGAAGTTCTTGAGGGCAATGTGGGTTACCTACGAGTGGATGACCTTCCTGGCCAGGAGGTACTGAGTGAGTTTGGGGAATTCTTGGTGGCCCATGTGTGGAGGCACCTCATGAGCACCTCTTCCTTAGTGCTAGACCTTCGGCACTGTACTGGTGGTCACATTTCTGGGATACCTTATGTCATCTCCTACTTGCATCCTGGGAACACAGTCATGCATGTGGATACCATCTATGATCGCCCCTCCAACACCACCACTGAGATCTGGACCTTGCCCAAGGTCCTAGGGGAGAGATACAGTGCTGACAAAGATGTGGTAGTCCTCACCAGTGGACATACTGGGGGTGTGGCTGAGGACATCACCTATATCCTCAAGCAGATGCGCAGAGCCATAGTGGTGGGTGAGCGGACAGAGGGCGGTGCCTTAGACCTCCAGAAGCTGAGAATAGGCCAGTCCAACTTTTTCCTCACAGTTCCTGTGTCCAGGTCTCTGGGACCCCTGGGAGGAGGTGGC
Pseudoryzomys               NNNNNNNNNNNNNNNNNNNNNNNNNNNNNNNNNNNAATTATNAACCACTCATTTATTGACCTACCAACCCCATCCAACATCTCATCATGATGAAACTTCGGATCCCTACTAGGAATCTGCCTAATAGTACAAATTATTACAGGTCTATTCCTAGCAATACACTACACATCAGACACAASTACAGCATTCTCATCAGTAACCCATATTTGCNGAGACGTAAACNACGGNTGACTAATCCGATACATACATGCCAACGGAGCCTCCATATTCTTCATCTGCCTATTCATTCATGTAGGACGAGGGATCTACTATGGATCCTTTATATTAAACGAAACCTGGAATATTGGAATTATTCTCCTACTCACCACCATAGCAACAGCATTTGTAGGGTACGTATTACCCTGAGGACAAATATCCTTCTGAGGGGCTACAGTAATTACCAATCTACTATCAGCAATCCCCTACATTGGAACCACCCTTGTAGAATGAATTTGAGGCGGCTTCTCAGTAGATAAAGCCACCCTAACACGCTTCTTCGCCTTCCACTTTATCCTTCCCTTCATCATTACAGCCCTAGTCCTAGTCCACCTACTATTCCTCCACGAAACAGGCTCAAACAACCCCTCAGGATTAAACTCTGATTCCGATAAAATCCCATTCCACCCCTACTATACAATTAAAGATTTACTAGGCATTTTAATTCTATTAATAGTTCTCATAATTTTGGTTTTATTTTTCCCAGATGTCCTCGGAGACCCCGACAATTATACCCCAGCAAACCCACTCAACACCCCAGCACACATTAAACCAGAATGATACTTTCTATTCGCATATGCTATCCTACGATCAATTCCAAATAAACTGGGAGGCGTTTTAGCACTTCTACTCTCCATCCTTATCCTTGCCGCATTCCCACTCCTCAACACCTCTAAACAACAAGGACTTACCTACCGCCCAATTACACAATTCCTTTACTGAGTCTTCGTCGCCAATCTACTTATCCTCACCTGAATCGGCGGCCAACCAGTAGAATACCCATTCACAATAATCGGACAAATTTCATCCATCCTTTACTTCACAATCATCGTTATCCTAATACCAATCGCGAGCATAGTAGAAAATGACATCCTCAAACTTCACCTGATGGGAATGCAAGCAGCCATTGAGCAGGCTATGAAGAGTCRTGAGATTCTGGGCATCTCAGACCCTCAGATGCTGGCCCATGTGCTGACAGCCGGAGTACAGAGTTCCTTGAATGACCCACGCCTYTTTATATCCTATGAGCCCAGTACCCTCGAGGCTCCCCAACAAGCACCAACGCTCACCAGCCTCACCCGAGAAGAACTNCTGGCCCAGGTACAGAGGAATATCCACCATGAANTTCTTGAGGGAAATGTGGGTTACCTACGAGTGGATGACCTTCCTGACCAGGAGGTACTGAGTGAGCTGGGGGAATTCTTGGTGGCCCATGTGTGGAGGCAGCTCATGAGCACTTCTTCCTTAATACTAGATCTTCGGCACTGCGCTGGTGGTCACATCTCTGGGATACCTTACATCATNTCCTACTTGCACCCTGGGAAYACAGTCATGCATGTGGATACCATCTATGACCGCCCATCCAACACCACCACTGAGATCTGGACCTTGCCCAAGGTCCTAGGGGAGAGATACAGTGCTGACAAAGATGTGGTAGTCCTCACCAGTGGACATACTGGGGGCGTGGCTGAGGACATCACCTACATCCTCAAGCAGATGCGCAGAGCCATAGTGGTGGGTGAGCGGACAGAGGGTGGTGCCCTTGACCTCCAGAAGTTGAGAATAGGCCAGTCCAACTTTTTCCTCACAGTTCCTGTGTCCAGGTCTCTGGGACCCCTGGGCGGAGGTGGC
Podoxymys                   ATGAAAATTACACGAAAAAATCACCCACTACTCAAAATTATCAACCACTCATTTATTGACTTACCAACCCCATCCAACATCTCATCTTGATGAAACTTTGGATCTCTACTAGGCATCTGCTTAATAATCCAAATTCTAACAGGCTTATTCCTAGCCATACACTATACATCAGACACAACCACGGCATTCTCCTCAGTAGACCATATTTGCCGAGACGTAAATTACGGATGATTAATTCGCTACCTACACGCTAACGGAGCTTCCATATTTTTCATCTGTTTATTCATCCATGTAGGCCGAGGAATTTACTACGGCTCATACATTCTCTCAGAAACCTGAAACATCGGCATTATCTTACTCCTCACAACCATGGCAACAGCATTCGTAGGCTATGTACTTCCATGAGGACAAATATCATTCTGAGGGGCCACCGTAATTACAAACCTCCTTTCAGCTATCCCCTACATCGGAAATACTATAGTAGAATGAATTTGAGGTGGATTTTCAGTTGACAAGGCCACCCTTACCCGTTTCTTCGCTTTCCACTTTATCCTGCCCTTTATTATTGCAGCCTTCGCCCTAGTCCATCTACTATTTCTTCACGAAACAGGATCCAATAACCCCTCAGGCCTAAATTCAGACTCTGACAAAATTCCATTCCACCCTTACTACACAATCAAAGATCTCCTAGGCATTTTCCTTTTATTAGTGGCCCTAATAATCTTAGTCCTATTCTTCCCAGATGCCCTAGGAGACCCAGACAATTTCACTCCAGCAAACCCCCTCAACACCCCAGCACACNNNNNNNNNNNNNNNNNNNNNNNNNNNNNNNNNNNNNNNNNNNNNNNNNNNNNNNNNNNNNNNNNNNNNNNNNNNNNNNNNNNNNNNNNNNNNNNNNNNNNNNNNNNNNNNNNNNNNNNNNNNNNNNNNNNNNNNNNNNNNNNNNNNNNNNNNNNNNNNNNNNNNNNNNNNNNNNNNNNNNNNNNNNNNNNNNNNNNNNNNNNNNNNNNNNNNNNNNNNNNNNNNNNNNNNNNNNNNNNNNNNNNNNNNNNNNNNNNNNNNNNNNNNNNNNNNNNNNNNNNNNNNNNNNNNNNNNNNNNNNNNNNNNNNNNNNNNNNNNNNNNNNNNNNNNNNNNNNNNCTGATGGGAATGCAAGCAGCCATTGAGCAGGCTATGAAGAGTCGTGAGATTCTGGGCATCTCAGACCCTCAGATACTGGCCCATGTGCTGACAGCCGGAGTGCAGAGTTCCTTGAATGACCCACGCCTCTTCATCTCCTATGAGCCCAGTCCCCTTGAGGCTCCCCAGGAAGCACCAATGCTCACCAACCTCACCCAAGAAGAACTGCTGGCCCAGCTACAGAGGACCATCCACCATGAAGTTCTTGAGGGCAATGTGGGTTACCTGCGAGTGGATTACCTTCCTGGCCAGGAGGTACTGAGTGAGCTGGGGGAATTCTTGGTGGCCCATGTGTGGAGGCAGCTCATGAGCACCTCTTCCTTAGTACTGGATCTTCGGCACTGTGCTGGTGGTCACATCTCTGGGATACCATATGTCATCTCCTACTTGCACCCTGGGAACACAGTCATGCACGTGGATACCATCTATGATCGCCCCTCCAACACCACCACTGAGATCTGGACCTTACCCAAGGTCCTAGGAGAGAGATACAGTGCTGACAAAGATGTGGTAGTCCTCACCAGTGGACATACTGGGGGTGTGGCTGAGGACATCACCTACATCCTCAAGCAGATGCGCAGAGCCATAGTGGTGGGTGAGCGGACCGAGGGAGGTGCCCTGGACCTCCAGAAGCTGAGAATAGGCCAGTCCAACTTTTTCCTCACAGTTCCTGTGTCCAGGTCTCTGGGACCCCTGGGAGGAGGTGGC
Phyllotis                   ATGACAATCATACGAAAAAACCACCCCCTACTAAAGCTCGTCAACAACTCATTCATCGACCTACCCACCCCCTCCAGCATCTCCTCATGATGAAACTTCGGATCACTCCTAGGTGTATGCTTAATTATACAAATTCTCACAGGATTATTCCTAGCTATACACTATACATCAGACACAGCAACAGCATTCTCCTCAGTAACACACATCTGTCGTGATGTTAACTACGGGTGGCTAATTCGCTATCTACATGCAAACGGAGCCTCCATATTCTTCATTTGTATATTTATCCACGTAGGACGAGGCATCTACTACGGATCCTATATATTATCAGAAACATGGAATATCGGTATCATTCTACTACTAACAACCATAGCAACCGCATTTGTAGGATACGTTCTACCATGGGGACAAATATCCTTCTGAGGGGCTACCGTAATTACAAACCTACTATCAGCCATCCCCTATATTGGCACAACCCTAGTAGAATGAATTTGAGGGGGGTTTTCTGTAGATAAGGCCACCCTAACACGATTCTTCGCATTTCACTTCATCCTCCCCTTTATTATCACAGCTTTTGTACTGGTTCACCTTCTATTCCTTCACGAAACCGGCTCTAATAACCCATCTGGATTAAACTCCGACTCAGATAAAATCCCCTTCCACCCATACTACACCATCAAAGACCTTCTAGGGGTGCTCCTTTTATTAATAGTTCTCATAATTTTGGTTTTATTTTTCCCAGATGTTCTCGGAGACCCTGATAATTATACCCCAGCAAATCCACTCAACACCCCAGCACACATTAAACCAGAGTGATATTTCCTCTTTGCCTATGCCATCCTTCGATCAATTCCAAACAAACTAGGTGGTGTCCTAGCCCTCATTCTATCCATTCTAATTCTAGCCCTATTTCCACTTATTAACTCATCAAAACAACACGGCCTGGTTTACCGACCAATCACTCAGACTATCTACTGAATCTTCATCGCCAACCTTATTATCCTAACATGAATTGGCGGCCAACCAGTAGAATACCCATTCACAACCATTGGACAAATCGCATCAATCGCATACTTTTCAATTATTATCATTCTCATACCAATAGCTAGCATAATTGAAAATAACATCCTCAAACTACACNNNNNGGGAATGCAAGCAGCCATTGAGCAGGCTATGAAGAGTCGTGAGATTCTGAGCATCTCTGACCCTCAGATGCTGGCCCATGTGCTGACAGCCGGAGTGCAGAGTTCCTTGAATGACCCACGCCTCTTCATCTCCTATGAGCCCAGTACCCTTGAGGCTCCCCAGCAAGCACCAACGCTCACCAACCTCACCCGAGAAGAACTGCTGGCCCAGCTACAGAGGAACATCCACCATGAAGTTCTTGAGGGCAATGTGGGTTACCTACGAGTGGATGACCTTCCCAGCCAGGAGGTACTGAGTGAGCTGGGGGGATTCTTGGTGGCCCATGTGTGGAGGGAGCTCATGAGCACCTCTTCCTTAGTACTAGATCTTCGGCATTGTGCTGGTGGTCACATTTCTGGGATACCTTATGTCATCTCCTACTTGCACCCTGGGAACACAGTCATGCACGTGGATACCATCTATGATCGCCCCTCCAACACCACTACTGAGATATGGACCTTGCCCAAGGTGCTAGGGGAGAGATACAGTGCTGACAAAGATGTGGTAGTCCTCACCAGTGGACATACTGGGGGTGTGGCTGAGGACATTACCTACATCCTCAAGCAGATGCGCAGAGCCATAGTGGTGGGTGAGCGGACAGAGGGCGGTGCCCTGGACCTCCAGAAGCTGAGAATAGGCCAGTCCAACTTTTTCCTCACAGTTCCTGTGTCCAGGTCTCTGGGACCCCTGGGAGGAGGTGGC
Phodopus                    NNNNNNNNNNNNNNNNNNNNNNNNNNNNNNNNNNNNNNNNNNNNNNNNNNNNNNNNNNNNNNNNNNNNNNNNNNNNNNNNNNNNNNNNNNNNNNNTTTCGGCTCACTAATCGGATTATGCTTAATCATACAAATCCTAACTGGATTATTCCTAGCCATACATTACACATCCGACACAACAACAGCATTCTCATCAGTAACACATATCTGTCGAGATGTAAACTACGGATGACTCATCCGCTATCTACACGCTAACGGAGCTTCAATATTTTTCATTTGCTTATTCCTACACGTAGGACGAGGCATCTATTATGGATCTTACACTATAGTAGAAACCTGAAATATCGGAGTAGTTCTACTATTAACAGTCATAGCCACAGCATTCATAGGCTACGTACTACCATGAGGACAAATATCCTTCTGAGGGGCTACAGTAATTACAAACCTGCTCTCAGCTATCCCATACATCGGCACAACATTAGTAGAATGAATCTGAGGTGGTTTTTCAGTAGACAAAGCCACACTCACACGATTCTTCGCATTCCACTTTATTCTCCCATTCATTATCACAGCACTAGTCATAGTACACCTACTATTTCTTCACGAAACTGGTTCTAACAACCCATCAGGACTAAACTCAGACGCAGACAAAATTCCATTCCACCCCTACTATACAGTTAAAGACCTATTAGGTGTATTTCTACTATTAGTTACCCTAATAATTTTAGTATTGTTTTTCCCAGATATTTTAGGAGACCCAGACAACTACACCCCAGCAAACCCACTCAACACCCCAGCACATATTAAACCAGAGTGATATTTTCTATTCGCTTACGCTATTCTTCGATCTATCCCAAACAAACTAGGAGGTGTCCTAGCCCTTATTCTATCAATTCTCATTCTCTCCATTCTCCCCCTACTCCATACATCAAAACATCGAGCAATAACCTTCCGACCACTAACACAATTCATATACTGACTTTTAGTGGCCGACTTACTAGTATTAACTTGAATCGGAGGANNNNNNNNNNNNNNNNNNNNNNNNNNNNNNNNNNNNNNNNNNNNNNNNNNNNNNNNNNNNNNNNNNNNNNNNNNNNNNNNNNNNNNNNNNNNNNNNNNNNNNNNNNNNNNNNNNNNNNNNCTGATGGGAATGCAAACAGCCATTGAGCAGGCNATGAAGAGTCGTGAGATTCTGGGCATCTCANACCCGCAGATGCTGGCCCAAGTGNTGACAGCCGGAGTGCACAGCTCCTTGAATGACCCACGCCTCTTCATCTCCTATGAGCCCAGTTCCCACGAGGCTCCCCAGCAAGCACCGGCACTCACCAACCTCACTCGAGAAGAACTGCTGGCCCAGCTACAGAGGAACATCCACCACGAGGTTCTTGAGGGCAACGTGGGTTACCTACGGGTAGATGACCTCCCTAGCCAGGAGGTACTGAGTGAGCTGGGGGAATTTTTGGTAGCCCATGTGTGGAAGCAGCTAATGGACACCTCCTCCTTGGTGCTAGATCTCCGGCAGTGTGTGGGTGGTCATATTTCTGGGATCCCTTATGTCATCTCCTACTTGCACCCTGGAAACACTGTTATGCACGTGGATACCATCTATGATCGCCCCTCTAATACCACCACTGAGATCTGGACCTTGCCAAAGGTCCTAGGGGAGAGATACAGTGCCGGCAAAGATGTGGTAGTCCTCACCAGCGGACGGACTGGGGGCGTGGCTGAGGATATCGCCTACATCCTCAAGCAGATGCGCAGGGCCATCGTGGTGGGTGAGCGGACCGAAGGGGGTGCCCTGGACCTCCAGAAGCTGAGAATAGGCCAGTCCAACTTCTTCCTCACAGTGCCCGTGTCCAGGTCCCTGGGGCCCCTGGGTGGAGGTGGC
Phaenomys                   NNNNNNNNNNNNNNNAAAACCCACCCCTTACTTAAAATTATTAACCACTCATTCATCGACCTCCCAACCCCCTCCAATATCTCATCTTGATGGAACTTCGGATCTCTCCTGGGCATTTGCCTAATAATTCAAATCCTCACAGGCCTATTCCTAGCAATACACTACACATCAGACACAGCCACAGCATTCTCCTCAGTCGCCCACATCTGTCGAGACGTAAATTACGGATGACTAATCCGCTACATACATGCCAACGGAGCCTCCATATTCTTCATCTGCCTTTTCATCCACGTAGGCCGAGGAATCTACTACGGCTCCTATATATTATCAGAAACCTGAAACATTGGAATCATCCTTCTTCTCACAACAATAGCAACAGCATTTGTTGGCTATGTTCTGCCATGAGGACAAATATCATTTTGGGGCGCCACAGTCATTACCAACCTACTTTCAGCAATCCCCTATATTGGAAGTACTCTAGTTGAATGAATCTGAGGGGGCTTCTCAGTAGACAAAGCCACACTAACACGCTTCTTCGCCTTCCATTTCATCCTTCCCTTCATCATCACAGCCCTAGTCCTCGTCCACTTATTATTTCTCCACGAAACCGGATCCAACAACCCCTCAGGACTAAACTCCGATTCAGACAAAATCCCATTCCATCCCTACTACACCATCAAAGACTTTCTTGGAGTCCTTATCCTATTATTGGTTCTCATAATTTTAGTATTATTTTTCCCTGATGCCCTGGGAGACCCAGATAACTACACCCCTGCTAACCCACTCAACACCCCAGCACACATTAAGCCAGAATGATACTTTCTATTTGCTTATGCCATCCTCCGCTCCATCCCCAACAAACTAGGCGGAGTACTAGCCCTAATCCTATCTATCCTTATCCTAGCCTCATTCCCCCTACTTAACTGCTCCAAACAACAAGGCCTAGTTTATCGACCTATTACACAAATCTTATTTTGAATCTTCGTATCCAATCTACTTATCCTCACATGAATTGGAGGCCAACCAGTAGAATACCCCTTCACACTGATTGGCCAAATCTCATCCATCCTATATTTTACCATTATTGTTATCCTTATACCTATCGCCAGCATAATCGAAAATGACATTCTCAAGNNNNNNNNNNNNNNNNNNNNNNNNNNNATTGAGCAGGCTATGAAGAGTCGTGAGATTCTGGGCATCTCAGACCCTCAGATGCTGGCCCAAGTGCTGACAGCTGGAGTGCAGAGTTCCTTGAATGACCCACGCCTCTTCATCTCCTATGAGCCCAGTACCCTCGAAGCTCCCCAGCAAGCACCAATGCTCACCAACCTCACCCGAGAAGAACTGCTGGCCCAGCTACAGAGGAACATCCACCATGAAGTTCTTGAGGGCAATGTGGGTTACCTACGAGTGGATGACCTTCCTAGCCAGGAGGTACTGAGTGAGCTGGGGGGATTCTTGGTGGCCCATGTGTGGAGACAGCTCATGAGCACCTCTTCCTTAGTACTAGATCTTCGGTACTGTGCTGGTGGTCACATCTCTGGGATACCTTATGTCATCTCCTACTTGCATCCTGGGAACACAGTCATGCACGTGGATACCATCTATGATCGCCCCTCCAACACCACCACTGAGATCTGGACCTTGCCCAAGGTCCTAGGGGAGAGATACAGTGCTGACAAAGATGTGGTAGTCCTCACCAGTGGACATACTGGTGGTGTGGCTGAGGACATCACCTACATCCTCAAGCAGATGCGCAGAGCCATAGTGGTGGGTGAGCGGACAGAGGGCGGTGCCCTGGACCTCCAGAAGCTGAGAATAGGCCAGTCCAAGTTTTTCCTCACAGTTCCTGTGTCCAGGTCTCTGGGACCACTGGGAGGAGGTGGT
Peromyscus                  NNNNNNNNNNNNNNNNNNNNNNNNNNNNNNNNNNNNNNNNNNNNNNNNNNNNNNNNNNNNNNNNNNNNNNNNNNNNNNNNNNNNNNNNNNNNNNNNTTCGGATCCTTACTTGGACGNNGCCTAGTAATCCAAATTTTAACTGGCCTATTCTTAGCCATACACTACACATCCGACACAAGTACAGCATTCTCATCCGTAACACATATCTGCCGAGACGTNAACTACGGATGACTAATCCGATATATACACGCNAACGGAGCCTCAATATTCTTTATCTGCTTATTCCTACACGTAGGACGAGGAATATACTACGGATCCTACACATTCNAAGAAACATNNNACATTGGAGTAGTGCTCCTATTTGCCGTAATAGCAACAGCATTCATAGGATATGTACTCCCATGAGGACAAATATCCTTCTGAGGAGCCACAGTAATTACTAACCTACTATCAGCCATCCCCTACATCGGAACCACCCTAGTANAATNAATCTNNNNNNNATTTTCAGTAGANNNAGCAACACTAACCCGATTCTTNGCATTCCACTTCATCCTACCATTTATTATTACAGCCCTAGTAGTAGTCCACCTACTATTTTTACATGAAACAGGATCTAACAACCCATCAGGACTAAACTCCGACGCAGACAAAATCCCATTCCATCCCTACTACACCATCAAAGATATTCTAGGGATCCTCCTGCTATTAATAGTTCTCATAATTTTGGTTTTATTTTTCCCAGATATTCTCGGAGACCCTGATAATTACACTCCTGCAAATCCACTCAATACTCCCGCACACATTAAACCAGAATGATACTTCCTATTTGCCTACGCCATCCTACGCTCAATCCCCAACAAGCTAGGAGGAGTAATAGCCCTAGTACTATCAATTCTTATTCTAGCCCTCCTACCTCTCCTACAAACCTCAAAACAACGAGGGTTAATATTCCGACCAATCTCACAAGTTCTTTTCTGAATTCTAGTAGCCAACCTATTTGTCCTCACATGAATCGGAGGACAACCTGTCGAATACCCATTCGTTATAATTGGACAGCTAGCCTCAATCAGCTATTTCACAATTATCATTATCCTAATACCAGTAGCCGGCATTATTGAAAACAACATACTAAAATTCACCNNNNNNNNNNNNNNNNNNNNNNNNNNNNNNNNNNNNNNNNNNNNNNNNNNNNNNNNNNNNNNNNNNNNNNNNNNNNNNNNNNNNNNNNNNNNNNNNNNNNNNNNNNNNNNNNNNNNNNNNNNNNNNNNNNNNNNNNNNNNNNNNNNNNNNNNNNNNNNNNNNNNNNNNNNNNNNNNNNNNNNNNNNNNNNNNNNNNNNNNNNNNNNNTTGGTCCAGCTACAGAGGAACATCCACCATGAGGTTCTTGAGGGCAACGTGGGTTACCTTCGAGTGGATGACCTCCCTGGCCAGGAGGTACTGAGTGAGCTGGGGGGGTTCTTGGTGGACCACGTGTGGAGGCAGCTCATGGACACCTCCTCCTTGGTGCTAGATCTCCGGAACTGTGCTGGTGGTCACATCTCTGGGATCCCTTATGTCATCTCCTACTTGCACCCTGGGAACACTGTCATGCACGTGGATACCATCTATGATCGCCCCTCTAATACCACCACCGAGATCTGGACCTTGCCCAAGGTCCTAGGGGAGAGATACAGTGCTGACAAAGACGTGGTAGTCCTCACCAGTGGACGTACCGGGGGCGTGGCTGAGGATATCGCCTACATCCTCAAGCAGATGCGCAGGGCCATCGTGGTGGGTGAGCGGACGGAGGGTGGTGCCCTGGACCTCCAGAAGCTGAGGATAGGCCAGTCCAACTTCTTCCTCACAGTACCTGTGTCCAGGTCCCTGGGACCCCTGGGAGGAGGTGGC
Paynomys                    ATGACAATCACACGAAAAACTCATCCACTATTCAAAATTATTAATCACTCATTCATTGACCTACCCACTCCCCCTAATATCTCAGCTTGATGGAACTTCGGCTCACTACTAGGAATCTGCTTAATAATTCAAATCTTGACAGGCTTATTCTTAGCTATACACTATACATCAGACACAGCCACAGCATTCTCCTCAGTCACCCACATCTGCCGAGACGTCAATTATGGCTGACTTATTCGCTACATACATGCCAACGGAGCATCCATATTTTTCATCTGCTTATTTATCCACGTAGGGCGAGGAATTTACTATGGCTCCTACACACTCTCAGAAACCTGAAACATCGGAATTATTTTATTCCTGACCACTATAGCCACAGCATTCGTAGGCTACGTACTCCCATGAGGACAAATATCCTTTTGAGGTGCCACAGTAATCACAAATCTACTCTCAGCAATCCCCTATATTGGCACTACCCTAGTAGAATGAATTTGAGGTGGATTCTCAGTTGACAAAGCCACACTTACCCGCTTCTTCGCATTCCACTTTATCTTACCTTTCATCATCACGGCCCTTGTCCTAGTACACCTCCTATTCCTTCACGAAACAGGATCCAACAATCCCTCAGGACTCAACTCAAACTCAGATAAAATCCCATTTCACCCCTACTATACAATTAAAGACTTTCTAGGGGTAGTTCTCCTTCTGATAGTCCTCATAATCTTAGTCCTATTTTTCCCAGATATTCTCGGAGACCCCGACAACTACACCCCAGCAAATCCACTCAACACTCCAGCACACATTAAACCAGAATGATATTTCCTCTTTGCCTATGCTATCCTCCGCTCCATCCCCAACAAATTAGGAGGGGTCCTAGCTTTAATCCTATCCATCCTAATTCTAGCCGCATTCCCCCTCCTCAATACCTCCAAACAACACGGACTAATTTATCGCCCCATCACACAAACTCTCTACTGAATTTTCGTTGCCAACCTCCTCATTCTTACATGAATCGGAGGCCAACCAGTAGAATACCCATTCACTATAATTGGACAAATTGCATCAATTCTTTACTTCTCTATTATTGTTATTCTTATACCAATTGCCAACATAATTGAAAACAACATTCTAAAACTCTACCTGATGGGAATGCAAGCAGCCATTGAGCAGGCTATGAAGAGTCGTGAGATTCTGGGCATCTCAGACCCTCAGATGCTGGCCCATGTGCTGACAGCCGGAGTGCAGAGCTCCTTGAATGATCCACGCCTCTTCATCTCCTATGAGCCCAGTACTCTCNAGACTCCCCAGCAAGCACCAATGCTCACCAACCTCACCCAAGAAGAACTGCTGGCCCAGCTACAGAAGAATATCCACCATGAAGTTCTTGAGGGCAATGTGGGTTACCTACGANTGGATGACCTTCCTGGCCAGGAAGTACTGAGTGAGCTGGGGGAATTCTTGGTGGACCATGTGTGGAGGCAGCTCATGAGCACCTCTTCCTTAGTACTAGATCTTCGGCACTGTGCTGGTGGTCACATCTCTGGAATACCTTATGTCATCTCCTACTTGCACCCTGGGAACACAGTCATGCACGTGGATACCATCTATGATCGCCCTTCCAACACCACCACCGAGATCTGGACCTTGCCCAAGGTCCTAGGGGAGAGATACAGTGGTGACAAAGATGTGGTGGTCCTCACCAGTGGACATACTGGGGGTGTGGCTGAGGACATCACCTACATCCTCAAGCAGATGCGCAGAGCCATAGTGGTGGGTGAGCGGACGGAGGGCGGTGCCCTGGACCTCCAGAAGCTGAGAATAGGCCAGTCCAACTTTTTCCTCACAGTTCCTGTGTCCAGGTCTCTGGGACCCCTGGGAGGAGGTGGC
Pattonimus                  ATGACAATCATACGAAAGACACACCCACTATTTAAAATTATCAATCACTCACTCATCGACCTACCAACCCCATCCAACATCTCATCATGATGAAACTTCGGCTCATTACTAAGTCTCTGCCTAATAGTACAGATCCTCACAGGATTATTCCTAGCAATACACTATACCTCAGATACAGCTACAGCATTTTCCTCAGTCACCCACATCTGCCGTGACGTAAACTATGGCTGACTAATTCGATACATCCACGCCAACGGAGCATCTATATTTTTCATCTGCCTATTTATCCATGTCGGACGCGGAATCTACTACGGATCATACATACTAAACGAAACATGAAACATCGGAATTATCTTACTAGTAACAACCATAGCAACGGCATTCGTAGGCTACGTATTACCATGAGGACAAATATCCTTTTGAGGGGCTACAGTAATTACTAACCTGCTCTCTGCCATCCCATACATTGGCACAACCCTAGTAGAGTGAATCTGAGGCGGCTTCTCAGTTGACAAAGCCACACTAACCCGATTCTTTGCCTTCCACTTCATTCTTCCATTCATCATCACAGCCCTAGTCGTAGTACACCTATTATTCCTGCACGAAACGGGCTCTAACAACCCATCAGGACTAAACTCAGACTCAGACAAAATCCCCTTCCACCCCTACTATACAATCAAAGACCTCCTTGGAGTCTTACTTCTATTAATAGTTCTCATAATTTTAGTATTGTTTTTCCCTGATGTTCTCGGAGACCCCGACAATTATACACCAGCAAATCCACTCAACACGCCCGCACACATTAAANNNNNNNNNNNNNNNNNNNNNNNNNNNNNNNNNNNNNNNNNNNNNNNNNNNNNNNNNNNNNNNNNNNNNNNNNNNNNNNNNNNNNNNNNNNNNNNNNNNNNNNNNNNNNNNNNNNNNNNNNNNNNNNNNNNNNNNNNNNNNNNNNNNNNNNNNNNNNNNNNNNNNNNNNNNNNNNNNNNNNNNNNNNNNNNNNNNNNNNNNNNNNNNNNNNNNNNNNNNNNNNNNNNNNNNNNNNNNNNNNNNNNNNNNNNNNNNNNNNNNNNNNNNNNNNNNNNNNNNNNNNNNNNNNNNNNNNNNNNNNNNNNNNNNNNNNNNNNNNNNNNNNNNNNNNNNNNNNNNNNNNNNNNAGCAGCCATTGAGCAGGCTATGAAGAGTCGTGAGATTCTGGGCATCTCAGACCCTCAGATGCTGGCCCATGTGCTGACAGCCGGAGTGCAGAGTTCCTTGAATGACCCACGCCTCTTTATCTCCTATGAGCCCAGCACCCTCGAGGCTCCCCAACAAGCACCAATGCTCACCAACCTCACCCGAGAAGAACTGCTGGCCCAGGTACAGAGGAACATCCACCATGAAGTTCTAGAGGGTAATGTGGGTTACCTGCGAGTGGATGACCTTCCTGGCCAGGAGGTACTGAGTGAACTGGGAGAATTCTTGGTGGCCAATGTGTGGAGGCAGCTCATGAGCACCTCTTCCTTAATACTAGATCTTCGGCACTGTGCTAGTGGTCACATCTCTGGGATACCTTATGTCATCTCCTACTTGCACCCTGGGAACACAGTCATGCACGTGGATACCATCTATGACCGCCCCTCCAACACCACCACTGAGATCTGGACCTTGCCCAGGGTCCTAGGAGAGAGATACAGTGCTGACAAAGATGTGGTAGTCCTCACCAGTGGACATACTGGGGGTGTGGCTGAGGACATCACCTACATCCTCAAGCAGATGCGCAGAGCCATAGTGGTGGGTGAGCGGACAGAGGGTGGTGCTCTGGACCTCCAGAAGCTGAGAATAGGCCAGTCCGACTTTTTCCTCACGGTTCCTGTGTCCAGGTCTCTGGGACCCCTGGGAGGAGGTGGT
Oxymycterus                 ATGAAAATCATACGAAAAAATCACCCTTTACTTAAAATTGTCAATCACTCATTCATTGACCTCCCAACCCCATCCAACATCTCATCATGATGAAACTTTGGCTCCCTACTAGGCATTTGTCTCATAATTCAAATTCTCACCGGTCTATTCCTAGCCATACACTACACATCAGATACAACCACAGCATTCTCCTCAGTAGCACACATCTGTCGAGACGTAAATTACGGCTGACTCATTCGCTACCTCCACGCTAACGGAGCCTCCATATTCTTCATCTGCTTATTCATCCATGTAGGCCGAGGAATCTACTATGGCTCATACATACTATCAGAAACCTGAAACATCGGTATTATTCTATTCCTCACAACCATAGCAACAGCATTCGTAGGTTATGTTTTACCTTGAGGACAAATATCTTTCTGAGGCGCAACCGTGATTACAAACCTCTTATCAGCCATCCCATACATCGGAAGCACTCTTGTCGAATGAATCTGAGGAGGATTCTCAGTAGATAAAGCCACCCTAACACGCTTCTTCGCCTTCCACTTTATTTTACCATTTATCATTACAGCCCTAGTTCTAGTTCACCTATTATTTCTCCACGAAACCGGTTCAAACAACCCCTCAGGCCTAAACTCAGACTCCGACAAAATCCCATTTCACCCGTACTACACTATCAAAGACCTCCTAGGCACCCTCCTTTTATTAACAGTTCTCATAATTTTAGTCTTATTTTTCCCTGACTTACTTGGAGACCCGGACAATTTTACTCCCGCAAATCCACTTAACACCCCCGCACACATTAAACCAGAATGATACTTCCTATTTGCCTACGCTATTCTACGATCTATCCCAAACAAACTAGGAGGAGTCCTAGCCCTAATCTTATCTATCCTAATCCTAGCCGCATTCCCACTACTTAACCTATCCAAACAACACGGCCTAATTTATCGCCCAATCACACAAACCATTTACTGAATCTTCATTGCCAACCTCATTATTCTTACATGAATCGGGGGCCAACCAGTAGAATACCCATTCACAATCATCGGACAAATCGCATCCATTGTTTATTTCTCTATCATCATTATTTTTATACCAATTGCCAACCACATCGAGAATAATATTCTCAAACTTNNNNNNNNNNNNATGCAAGCAGCCATTGAGCAAGCTATGAAGAGTCGTGAGATTCTGGGCATTTCAGACCCTCAGATACTGGCCCATGTGCTGACAGCCGGAGTGCAGAGTTCCTTGAATGACCCACGCCTCTTCATCTCCTATGAGCCCAGTGCCCTCGAGGCTCCCCAGCAAGCACCAACGCTCACCAACCTCACCCAAGAAGAACTGCTGGCCCAGCTACAGAGGAACATCCACCATGAAGTTCTTGAGGGCAATGTGGGTTACCTGCGAGTGGATGACCTTCCTGGCCAGGAGGTACTGAGTGAGCTGGGGGAATTCTTGGTGGACCATGTGTGGAGGCAGCTCATGAGCACCTCTTCCTTAGTACTGGATCTTCGGTACTGTGCTGGTGGTCACATCTCTGGGATACCTTACGTCATCTCCTACTTGCACCCTGGGAACACAGTCATGCACGTGGATACCATCTATGATCGCCCCTCAAACACCACCACTGAGATCTGGACCTTGCCCAAGGTCCTAGGGGAGAGATACAGTGCTGACAAAGATGTGGTAGTCCTCACCAGTGGACATACTGGGGGTGTGGCTGAGGACATCACCTACATCCTCAAGCAGATGCGCAGAGCCATAGTGGTGGGTGAGCGGACAGAGGGAGGTGCCCTGGACCTCCAGAAGCTGAGAATAGGCCAGTCCAACTTTTTCCTCACAGTTCCTGTGTCCAGGTCTCTGGGACCCCTGGGAGGAGGTGGC
Ototylomys                  ATGACACACATTCGAAAAAATCACCCCCTACTCAAAATTATTAATCACTCATTCATCGATCTCCCAACCCCATCCAACATCTCATCATGATGAAACTTCGGCTCCCTACTAGGAATCTGCCTCATAATTCAAATCCTCACAGGGTTATTTCTAGCCATGCACTACTCCTCAGATACAGAAACCGCATTTTCGTCTGTATCACATATCTGCCGAGATGTAAACTACGGCTGACTAATCCGCTACCTCCACGCCAATGGAGCCTCCATATTCTTCCTATGCCTCTTCCTTCACGTAGGCCGAGGGATCTATTACGGATCCTATATATTTTTAGAAACATGAAACACAGGAATCATTCTTCTACTTACCGTCATAGCCACAGCATTTATAGGCTACGTACTACCATGAGGACAAATATCATTTTGAGGGGCAACCGTAATTACAAATCTACTCTCAGCAATCCCATATCTAGGCCCTACCCTAGTAGAATGAATCTGAGGGGGGTTCTCTGTAGACAAAGCGACCCTAACACGATTCTTCGCATTTCACTTCATTTTACCCTTCATTATTACAGCCCTTGTCCTAGTCCACCTTCTGTTCCTACACGAAACAGGCTCAAACAACCCCACAGGCCTAAACTCCGACGCAGATAAAATCCCCTTTCACCCTTATTATACATTCAAAGACTTCCTAGGAGTTATCCTTCTTCTTATAAGTCTCATATTTTTAACTTTATTTTTCCCAGATATTCTCGGGGACCCGGATAATTATACTCCTGCAAATCCACTAAACACTCCCGCACACATTAAGCCAGAATGATACTTCCTATTCGCATACGCAATTCTTCGTTCTATTCCAAATAAATTAGGCGGAGTCCTAGCTCTTCTTCTATCCATCCTAATTCTAATAATTATCCCCATTATAGATATATCCAAACAACGAGGCATAACCTTCCGACCCATTTCCCAAATAGTCTATTGATTATTAGTAGCAGATATCCTAATCCTTACATGAATTGGGGGTCAACCAGTAGAGTACCCCTTCACTATCATCGGTCAACTAGCTTCAATTAGCTACTTCACTATCATCATCATCCTTTTACCCATAGCCGCCTCACTAGAAAATAACTCATTAAAACTAGATCTGATGGGAATGCAAGCAGCCATTGAGCAGGCTATGAAGAGTCATGAGATTCTGGGCATCTCAGACCCTCAGACGCTGGCCCATGTGCTGACAGCCGGAGTACAGAGTTCCCTGAATGACCCACGCCTCTTCATCTCCTATGAGCCTGGTACCCTGGAGGCTCTCCAGCAAGCACCTCCACTCACCAACCTCACTCGAGAAGAACTGCTGGCCCAGCTACAGAGGAACATCCACCATGAGGTCCTCGAAGACAATGTGGGTTACCTACGAGTGGATGATCTCCCTGGCCAGGAGGTGCTGAGTGAGCTGGGGGGGTTCTTGGTGGACCATGTGTGGAGGCAGCTCATGGGTACCTCCTCCTTGGTGCTAGATCTCCGGCACTGTGCTGGTGGTCACATCTCCGGGATTCCATATGTCATTTCCTATTTGCACCCTGGGAACACTGTCATGCATGTGGATACCATCTATGATCGTCCTTCCAACACCACCACCGAGATCTGGACCTTGCCCAAGATCCTAGGGGAGAGATATAGTGCTGACAAAGATGTGGTAGTCCTCACCAGTGGACGTACTGGCGGGGTGGCTGAGGACATCGCCTACATCCTCAAGCAGATGCGCAGGGCCATCGTTGTGGGTGAGAGGACGGAGGGTGGTGCGTTGGACCTCCAGAAGCTGAGAATCGGTCAGTCCAACTTCTTCCTCACAGTGCCCGTGTCCAGGTCCCTGGGACCCCTGGGAGGAGGCGGC
Oryzomys                    NNNNNNNNNNNNNNNNNNNNNNNNNNNNNNNNNNNNNNNNTCAACCACTCATTTATTGACCTACCAACCCCATCTAACATCTCATCATGATGAAACTTCGGATCACTACTAGGAATCTGCCTCATAGTACAAATCATCACAGGACTATTCCTAGCAATACATTACACATCAGATACAACCACAGCATTCTCTTCAGTTACCCATATTTGCCGAGACGTAAATTACGGTTGACTTATTCGATATGCCCACGCTAACGGAGCCTCAATATTCTTTATCTGCCTCTTCATCCACATCGGACGAGGTATATACTATGGATCATTTATACTCAACGAAACCTGAAACATCGGAATCATCCTACTACTTACAACTATAGCAACAGCATTCGTAGGTTATGTCCTACCATGAGGACAAATATCATTCTGAGGAGCTACAGTAATCACCAACCTACTCTCAGCAATCCCATACATCGGAACTACCCTAGTTGAATGAATCTGAGGAGGCTTCTCAGTAGACAAAGCCACCCTAACACGATTCTTCGCATTCCACTTTATCCTTCCATTTATTATTACAGCCTTAGTTCTAGTACACCTTCTATTTCTTCATGAAACAGGATCAAACAACCCCTCAGGACTAAACTCAGACTCAGACAAAATTCCATTCCACCCATACTACACAATAAAAGACCTATTAGGAATTCTACTCCTATTAATGGTTCTCATATTTATGGTTTTATTTCTCCCAGATGTTCTCGGAGACCCAGATAATTATACACCAGCAAATCCACTCAACACCCCAGCACAAATTAAGCCAGAATGATACTTCCTCTTCGCATACGCCATTCTACGATCTATCCCAAACAAATTAGGAGGGGTATTAGCCCTCCTACTCTCAATTCTTATCCTAGCTACATTACCACTTCTCAACTTCTCCAAACAACAAGGATTAACCTACCGCCCAATCACTCAATTCCTATACTGAATTTTCGTAGCCAACCTTCTCATCTTAACATGAATTGGAGGTCAACCAGTAGAATACCCATTCACAATAATCGGACAAATCTCATCAATCCTATATTTTACTATTATTGTTATTCTTATACCAATTGCTAGCATAATTGAAAACAATATCCTAAAACTACACCTGATGGGAATGCAAGCAGCCATTGAGCAGGCTATGAAGAGTCGTGAGATTCTGGGCATCTCAGACCCTCAGATGCTGGCCCATGTGCTGACAGCCGGAGTGCAGAGTTCCTTGAATGACCCACGCCTCTTTATCTCCTATGAGCCCAGTACCCTCGAGGCTCCCCAACAAGCACCAACGCTCACCAGCCTCACCCGAGAAGAACTGCTAGCCCAGGTACAGAGGAATATCCACCATGAAGTTCTTGAGGGAAATGTGGGTTACCTACGAGTGGATGACCTTCCTGGCCAGGAGGTACTGAGTGAGCTGGGGGAATTCTTGGTGGCCCATGTGTGGAAGCAGCTCATGAGCACCTCTTCCTTAATACTAGATCTTCGGCACTGTGCTGGTGGTCACATCTCTGGGATACCTTATATCATCTCCTACTTGCACCCTGGGAACACAGTCATGCACGTGGATACCATCTATGACCGCCCATCCAACACCACCACTGAGATCTGGACCTTGCCCAAGGTCCTAGGGGAGAGATACAGTGCTGACAAAGATGTGGTAGTCCTCACCAGTGGACATACTGGGGGTGTGGCTGAGGACATYACCTACATCCTCAAGCAGATGCGCAGAGCCATAGTGGTGGGTGAGCGGACAGAGGGTGGTGCCCTGGACCTCCAGAAGCTAAGAATAGGCCAGTCCAACTTTTTCCTCACAGTTCCTGTGTCCAGGTCTTTGGGACCCCTGGGCGGAGGTGGC
Oreoryzomys                 ATGACAATCATACGTAAAAACCACCCACTACTAAAAATTATTAATCACTCATTCATTGACCTACCAACCCCATCTAACATCTCAGCTTGATGAAACTTTGGCTCCCTACTAGGTATCTGCCTAATAGTGCAAATCATCACAGGATTATTCCTAGCAATACACTATACATCAGACACAACTACGGCATTCTCATCAGTCACCCACATCTGCCGAGATGTAAACTACGGCTGACTTATCCGATATGCTCATGCTAATGGGGCTTCCATATTTTTCATCTGCCTTTTTATCCATGTAGGACGAGGGATCTATTATGGCTCCTATATACTAAATGAAACTTGAAATATCGGAATCATTCTATTACTTACCACCATGGCAACAGCATTTGTAGGTTATGTATTACCATGAGGACAAATATCTTTCTGAGGGGCTACAGTAATTACAAATCTATTATCAGCTATTCCGTACATCGGTACCACCCTCGTAGAATGAATCTGAGGTGGATTCTCAGTAGATAAGGCCACCCTAACCCGATTCTTCGCTTTTCACTTTATTCTACCATTTATTATCACAGCCTTAGTTCTAGTTCACCTCTTATTCCTTCACGAAACAGGATCCAATAACCCATCAGGATTAAACTCAGACTCTGATAAAATCCCATTCCATCCATACTACACAATTAAAGACCTTCTTGGAATTTTACTTTTATTAATAGTTCTCATATTTTTGGTTTTATTTTTCCCAGATGTTCTCGGGGACCCAGACAATTATACACCTGCAAATCCACTCAACACACCAGCACACATTAAACCCGGATGATACTTTCTGTTCGCATACGCCATCCTCCGATCAATCCCAAATAAACTAGGTGGAGTATTAGCCCTACTCCTATCAATCCTAATTCTAGCTGCATTCCCACTACTTAACTCATCAAAACAACACGGACTTATCTATCGCCCTATCACCCAAACACTATACTGAATCTTCATTGCTAATCTACTTATCCTCACATGAATCGGAGGACAACCAGTAGAATACCCATTCACAACTATCGGTCAAATCTCATCTATTTTATACTTCACAATTATTGTTATCCTAATACCCATAGCCAGTATAATCGAAAACGACATTATAAAACTTCATCTGATGGGAATGCAAGCAGCCATTGAGCAGGCTATGAAGAGTCGTGAGATTCTGGGCATCTCAGACCCTCAGATGCTGGCCCATGTGCTGACAGCCGGAGTACAGAGTTCCTTGAATGACCCACGCCTCTTTATCTCCTATGAGCCCAGTACCCTCGAGGCTCCCCAACAAGCACCAACACTCACCAACCTCACCCGAGAAGAACTGCTGGCCCAGGTACAGAGGAATATCCACCATGAAGTTCTTGAGGGAAATGTGGGTTACCTACGAGTGGATGACCTTCCTGGCCAGGAGGTACTGAGTGAGCTGGGGGAATTCTTGGTGGCCCATGTGTGGAGGCAGCTCATGAGCACCTCTTCCTTAATACTAGATCTTCGGCACTGTGCTGGTGGTCACATCTCTGGGATACCTTATATCATCTCCTACTTGCACCCTGGGAACACAGTCATGCACGTGGATACCATCTATGACCGCCCATCCAACACCACCACTGAGATCTGGACCTTGCCCAAGGTCCTAGGAGAGAGATATAGTGCTGACAAAGATGTGGTAGTCCTCACCAGTGGACATACTGGGGGTGTGGCTGAGGACATCACCTACATCCTCAAGCAGATGCGCAGAGCCATAGTGGTGGGTGAGCGGACAGAGGGTGGTGCCCTGGACCTCCAGAAGCTGAGAATAGGCCAGTCCAACTTTTTCCTCACAGTTCCTGTGTCCAGGTCTCTGGGACCCCTGGGCGGGGGTGGC
Onychomys                   NNNNNNNNNNNNNNNNNNNNNNNNNNNNNNNNNNNNNNNNNNNNNNNNNNNNNNNNNNNNNNNNNNNNNNNNNNNNNNNNNNNNNNNNNNNNNNNNTTCGGATCATTACTAGGAATCTGCCTAGTGATTCAAATTATAACAGGACTATTCCTAGCCATACACTACACATCAGACACATCAACAGCATTTTCATCAGTCACACATATCTGCCGAGACGTAAACTACGGATGGTTAATTCGATATATACATGCAAACGGAGCATCCATATTTTTCATTTGCCTTTTCATGCACGTAGGACGAGGAATATACTACGGATCATACACCTTTACAGAAACATGAAACATCGGAATTATCTTATTATTTGCAGTTATAGCAACAGCATTTATGGGATATGTACTTCCATGAGGACAAATATCTTTTTGGGGAGCCACAGTAATCACAAACCTCCTATCAGCTATCCCCTACATCGGAACAACACTAGTAGAATGAATTTGAGGGGGGTTTTCAGTAGACAAAGCAACATTAACACGATTCTTCGCATTCCACTTCATTCTACCATTTATCATTACAGCCCTAGCAGTTGTACATCTTCTATTCCTCCATGAAACAGGATCAAACAACCCATCAGGACTAAATTCCGACGCAGACAAAATTCCATTCCACCCCTACTACACTATTAAAGATATCCTTGGAGCTATTCTTATATTAATAGCTCTTATAATTTTGGTTTTATTTTTCCCAGATATTTTAGGAGACCCAGATAATTACACTCCTGCAAATCCACTCAATACTCCCGCACACATTAAGCCAGAATGATACTTCCTATTTGCCTACGCTATTCTACGCTCAATCCCAAACAAATTAGGAGGAGTAGTTGCCCTAGTCTTATCAATCCTAATCTTAGCTCTCATACCACTCCTCCAGACCTCAAAACAACGAGGACTCACATTCCGCCCCATCACACAAATCCTATTTTGAATTCTAGTAGCTAACCTACTCATCCTCACATGAATTGGAGGACAACCAGTTGAACACCCATTCATCATAATTGGCCAACTAGCTTCTATCAGCTATTTCTCTATTATTATTATCCTAATACCAGCAGCAGGTATAATCGAGAACAACTTACTAAAATTTACCNNNNNNNNNNNNNNNNNNNNNNNNNNNNNNNNNNNNNNNNNNNNNNNNNNNNNNNNNNNNNNNNNNNNNNNNNNNNNNNNNNNNNNNNNNNNNNNNNNNNNNNNNNNNNNNNNNNNNNNNNNNNNNNNNNNNNNNNNNNNNNNNNNNNNNNNNNNNNNNNNNNNNNNNNNNNNNNNNNNNNNNNNNNNNNNNNNNNNNNNNNNNNNNCTGGCCCAGCTACAGAGGAACATCCACCATGAGATTCTTGAGGGCAATGTGGGTTACCTACGAGTAGATGACCTCCCTGGCCAGGAGGTACTGAGTGAGCTGGGGGGGTTCTTGGTGGCCCATGTGTGGAGGCAGCTCATGGACACCTCCTCCTTGGTGCTAGATCTCCGGAACTGTGCTGGTGGTCACATCTCTGGGATCCCTTATGTCATCTCCTACTTGCACCCTGGGAACACTGTCATGCACGTGGATACCATCTATGATCGCCCTTCTAATACCACCACCGAGATCTGGACCTTGCCCAAGGTCCTAGGGGAGAGATACAGTGCTGACAAAGATGTGGTAGTCCTCACCAGTGGACGAACNGGGGGCGTGGCTGAGGACATCGCCTACATCCTCAAGCAGATGCGCAGGGCCATCGTGGTGGGTGAGCGGACAGAGGGTGGTGCCCTGGACCTCCAGAAGCTGAGGATAGGCCAGTCCAACTTCTTCCTCACAGTACCTGTGTCCAGGTCCCTGGGACCCCTGGGAGGAGGTGGC
Oligoryzomys                ATGACAATCATACGAAAAAACCACCCCCTACTTAAAATTATCAATCACTCATTCATTGACCTACCCACCCCACCTAACATCTCAGCATGATGAAATTTCGGTTCCCTACTAGGAATCTGTCTTATAGTACAAATTATTACAGGCCTATTCTTAGCCATACACTACACATCAGACACAGCAACAGCATTCTCCTCAGTAACCCACATCTGCCGTGACGTAAACTATGGCTGACTAATCCGATATGCACACGCTAACGGAGCTTCAATATTCTTTATCTGTCTCTTTATCCACGTAGGACGAGGAATCTATTACGGATCCTATATACTGAATGAAACCTGGAATATTGGAATTATCTTACTACTTACAACCATAGCAACAGCATTCGTAGGTTATGTTTTACCATGAGGGCAAATGTCCTTCTGAGGCGCTACAGTAATTACTAACTTATTATCAGCCATCCCATATATTGGAACTACACTCGTAGAATGAATTTGAGGGGGATTCTCAGTAGATAAAGCAACCCTAACGCGATTCTTCGCCTTCCATTTCATCCTACCATTTATCATCACAGCCCTAGTACTAGTCCACCTCCTTTTCCTACACGAAACAGGCTCCAACAACCCATCAGGCCTAAACTCAGACTCAGACAAAATCCCATTCCACCCCTACTACACAATTAAAGACCTACTAGGCATTCTCCTATTATTAATAGTTCTCATATTTTTAGTATTATTTTTCCCAGATGTTCTCGGAGACCCCGATAATTATACACCTGCAAACCCACTCAACACCCCAGCACATATTAAACCAGAATGATATTTTCTATTTGCCTATGCCATCCTTCGATNNNNNCCAAACAANCTAGGAGGGGTATTAGCCCTACTCCTCTCCATTCTCATTTTAGCTGCATTCCCCCTTCTAAACTCCTCTAAACAACATGGTTTAATTNNNCGCCCAATCACCCAAATACTATACNNNNNNNNNNNNNNNNNNNNNNNNNNNNNNNNNNNNNNNNNNNNNNNNNNNNNNNNNNNNNNNNNNNNNNNNNNNNNNNNNNNNNNNNNNNNNNNNNNNNNNNNNNNNNNNNNNNNNNNNNNNNNNNNNNNNNNNNNNNNNNNNNNNNNNNNNNNNNNNNNNNNNNNNNNNNNNNNNNNNNNNNNNNNNNNNNNNNNNNNNNNNNNNNNNNNNNNNNNNNNNNNNNNNNNNNNNNNNNNNNNNNNNNNNNNNNNNNNNNNNNNNNNNNNNNNNNNNNNNNNNNNNNNNNGCCTCTTTATCTCCTATGAGCCCAGTACCCTCRAGGCTCCCCAACAAGCACCAATGCTCAACAACCTCACCCGAGAAGAACTGCTGGCCCAGGTACAGAGGAATCTCCACCATGAAGTTCTCGAGGGAAATGTGGGTTATCTACGAGTGGATGACCTTCCTGGCCAGGAGGTTCTGAGTGAGCTGGGGGAATTCTTGGTGGCCCATGTGTGGAGGCAGCTCATGAGCACCTCTTCCTTAATACTAGATCTTCGGCACTGTGCTGGTGGTCACATCTCGGGGATACCTTATATCATCTCCTACTTGCACCCTGGGAACACAGTCATGCACGTGGATACCATCTATGACCGCCCATCCAACACCACCACTGAGATCTGGACCTTGCCCAAGGTCCTAGGAGAGAGATACAGCGCTGACAAAGATGTGGTAGTCCTCACCAGTGKACATACTGGGGGTGTGGCTGAGGACATCACCTACATCCTCAAGCAGATGCGCAGAGCCATAGTGGTGGGTGAGCAGACAGAGGGTGGCGCCCTGGACCTCCAGAAGCTGAGAATAGGCCAGTCCAACTTTTTCCTCACAGTTCCTGTGTCCAGGTCTCTGGGACCCTTGGGCGGAGGTGGC
Oecomys                     ATGACAATCATACGAAAAACCCACCCACTAATTAAAATTATTAACCATTCATTCATTGACCTACCCACCCCATCTAACATCTCATCATGATGAAACTTCGGCTCACTCCTAGGTATCTGCCTGATAGTACAAATTACCACAGGACTATTTCTAGCAATACACTACACCTCCGACACAGCTACAGCATTCTCGTCAGTCACCCACATCTGCCGAGACGTTAACTACGGCTGACTAATCCGATACCTCCATGCTAATGGAGCTTCCATATTTTTCATCTGCCTTTTTATCCATGTAGGACGAGGTATCTACTACGGCTCCTACATATTAAATGAAACTTGAAATATCGGAATCATTCTATTACTTACAACTATAGCAACAGCATTCGTAGGCTACGTACTTCCATGAGGACAAATATCATTCTGAGGAGCTACCGTAATTACAAACCTTCTATCAGCAATCCCTTATATCGGCACCACCTTAGTCGAATGAATTTGAGGGGGCTTCTCAGTAGACAAAGCCACACTAACACGATTTTTTGCCTTCCACTTTATTCTTCCATTCATTATCACAGCAATAGTTCTAGTTCACCTCCTATTTCTTCACGAAACAGGCTCCAATAACCCCTCAGGCCTAAACTCAGACTCAGACAAAATCCCATTCCACCCTTACTATACATTCAAGGACCTATTAGGAATTTTACTTCTATTAATAGTTCTCATAATTTTGGTTTTATTTTTCCCAGATGTTCTCGGAGACCCCGATAATTATACACCTGCAAATCCACTAAACACTCCAGCACACATTANACCNGNNNGATACTTCCTCTTCGCCTATGCCATCCTACGATCCATCCCAAACAAACTAGGCGGAGTACTTGCCCTACTTCTATCAATCCTAATCCTAGCTGCATTCCCACTACTAAACTCCTCTAAACAACATGGACTAACATACCGACCACTCACACAAATCATCTACTGAATCTTCATCGCCAATCTACTCATTCTCACATGAATTGGAGGCCAACCAGTAGAATACCCATTCACAACAATCGGACAAATTGCATCTATTTCCTACTTCACAATTATCATTATCCTAATACCCATTGCAAGTATAATTGAAAATAATATTCTAAAACTCCACCTGATGGGAATGCAAGCAGCCATTGAGCAGGCTATGAAGAGTCGTGAGATTCTGGGCATCTCAGACCCTCAGATGCTGGCCCATGTGCTGACAGCTGGAGTGCAGAGTTCCTTGAATGACCCACGCCTCTTTATCTCCTATGAGCCCAGCACCCTCGAGGCTCCCCAACAACCACCAACGCTCACCAACCTCACCCGAGAAGAACTGCTGGCCCAGGTACAGAGGAACATCCACCATGAAGTTCTTGAGGGTAATGTGGGTTACCTACGAGTGGATGACCTTCCTGGCCAGGAGGTACTGAGTGAGCTGGGAGAATTCTTGGTGACCCATGTGTGGAGGCAGCTCATGAGCACCTCGTCCTTAATACTAGATCTTCGGCACTGTGCTGGTGGTCACATCTCTGGGATACCTTATGTCATCTCCTACTTGCACCCTGGGAACACAGTCATGCACGTGGATACCATCTATGACCGCCCCTCCAACACCACCACTGAGATCTGGACCTTGCCCAAGGTCCTAGGAGAGAGATACAGTGCTGACAAAGATGTGGTAGTCCTCACCAGTGGACATACTGGGGGTGTGGCTGAGGACATCACCTACATCCTCAAGCAGATGCGCAGAGCCATAGTGGTGGGTGAGCGGACAGAGGGTGGTGCCCTGGACCTCCAGAAGCTGAGAATAGGCCAGTCCAACTTTTTCCTCACGGTTCCTGTGTCCAGGTCTCTAGGACCCCTGGGAGGAGGTGGT
Nyctomys                    ATGACAATCACACGAACAACTCACCCATTATTTAAAATTATTAACCATGCATTTATTGATCTCCCCGCTCCCTCCAACATTTCATCATGATGAAACTTTGGATCACTCTTGGGAATGTGCATAATCATACAAATTATTACAGGATTATTCCTATCCATACACTACACATCCGATACATGAACAGCTTTCTCATCCGTATCACACATCTGCCGAGATGTAAACTACGGCTGACTAATCCGTTACCTACACGCCAACGGGGCATCCATGTTTTTCATCTGCCTATTCTTACATATCGGACGAGGTATTTATTACGGCTCCTATATCAAAATTGAAACATGAAACACTGGAATTCTCCTATTATTCACAGTCATAGCAACAGCATTCGTGGGCTACGTACTCCCATGAGGCCAAATATCATTTTGAGGTGCTACCGTGATTACAAACTTACTCTCAGCTATCCCATACATCGGAACCACCCGAGTCGAATGAATCTGAGGTGGATTCTCAGTTGACAAAGCCACCTCAACCCGATTCTTCGCATTCCACTTCATCCTCCCATTCATTATTGTGGCTATCGTATTGGTACACTTACTATTTCTACATGAAACAGGATCTATCAACCCAACAGGATCAAACTCAGACGCCGACAAAATTCCATTTCACCCATATTATACATCAAAAGATATTTCAGGGATCATTCTTCTTCGAATAGTTCTCCTATTTTTGGTTCTATTTTTCCCAGATATCTCAGGAGACCCCGACAATTATACCCCTGCAAATCCACTAAACACTCCAGCCCATATGAAGCCAGAGTGGTACTTCCTATTTGCATACGCCATCCTACGTTCAATCCCAAACAAGTTAGGAGGTGTAGTAGCCCTAATCTTATCTATCCTTATCCTAGCTATCTTTCCCCTAATCCACTTATCAAAACAACAAAGCCTGATATTTCGACCTATCACCCAAACAATTTATTGAATACTAGTAGCAGATTTATTTGTACTCACATGAATTGGAGGTCAACCTGTAGAACACCCTTACATCACTATCGGACAAGTAGCCTCACTAAGTTACTTTACCATCATTATTATTCTCATACCAATCGCCTCTATCATTGAAAAGAACACCATAAAAATTACCCTGATGGGGATGCAAGCGGCCATTGAGCAGGCTATGAAGAGTCATGAGATTCTGGGCATCTCAGACCCTCAGACGCTGGCCCATGTGTTGACCRCCGGAGTACAGAGTTCCTTGAATGACCCACGCCTCTTCATCTCCTACGAGCCCAGTACCCTCGAGGCTCCCCAGCAAGCACCAAYGCTCACCAACCTCACGCGAGAAGAACTGCTCGCCCAGCTACAGAGGAACATCCACCATGAGGTTCTTGAAGGCAATGTGGGTTACCTACGAGTGGATGACCTCCCTGGCCAGGAGGTACTGAGTGAGCTGGGSGAGTTCTTGGTGGCCCATGTGTGGAGGCAGCTCATGGGCACCTCCTCCTTGGTGCTAGATCTCCGGCACTGTGCTGGTGGTCACATCTCCGGGATCCCTTATGTTATCTCCTACTTGCACCCTGGGAACACTGTCATGCAYGTGGATACCATCTATGATCGTCCCTCCAATACCACCACCGAGATCTGGACCTTGCCCAAGGTCCTAGGGGAGAGATACGGTGCTGACAAAGATGTGGTTGTCCTCACCAGCGGACRCACTGGGGGCGTGGCTGAGGACATCGCCTACATTCTCAAGCAGATGCGCAGGGCCATCGTCGTGGGTGAGCGGACAGAGGGTGGTGCCCTGGACCTSCAGAAGCTGAGAATAGGCCAGTCCAACTTCTTCCTCACAGTGCCTGTGTCCAGGTCCCTGGGACCCCTAGGAGGAGGTGGN
Notiomys                    ATGGCAATTATACGAAAAACTCACCCACTATTCAAAATTATTAATCACTCATTCATTGACCTACCTACCCCTTCTAATATTTCATCCTGATGGAACTTCGGCTCACTACTAGGAATCTGCCTTATAATTCAAATCCTAACAGGTCTATTTCTAGCCATACACTACACATCAGACACAGCCACAGCATTCTCCTCAGTTACCCACATTTGTCGAGACGTCAATTATGGCTGACTTATCCGCTATATACACGCCAACGGAGCATCCATATTCTTTATCTGCTTATTCATTCATGTAGGACGAGGCATTTACTACGGCTCTTTCATACTCTCAGAAACCTGAAACATTGGCATTATTTTACTCCTGACTACTATAGCCACAGCATTCGTAGGCTATGTACTTCCATGGGGGCAAATATCCTTTTGAGGGGCTACAGTAATCACAAATTTACTTTCTGCCATCCCCTACATTGGCACCACCCTAGTAGAATGAATTTGAGGCGGGTTCTCAGTTGATAAAGCCACACTCACTCGCTTCTTTGCATTTCACTTTATTTTACCCTTCATCATTGCAGCCCTAGCCTTAGTACACCTTCTATTTCTCCACGAAACAGGATCTAACAACCCAACAGGACTCAACTCAAACTCAGACAAAATTCCCTTTCACCCTTACTATACAATTAAGGACCTTCTAGGAATTGTGATTCTTCTAATAGTTCTCATAATTTTGGTTTTATTTTTCCCAGATGTTCTCGGGGACCCTGATAATTATACCCCAGCAAATCCACTTAACACTCCAGCACACNNNNNNNNNNNNNNNNNNNNNNNNNNNNNNNNNNNNNNNNNNNNNNNNNNNNNNNNNNNNNNNNNNNNNNNNNNNNNNNNNNNNNNNNNNNNNNNNNNNNNNNNNNNNNNNNNNNNNNNNNNNNNNNNNNNNNNNNNNNNNNNNNNNNNNNNNNNNNNNNNNNNNNNNNNNNNNNNNNNNNNNNNNNNNNNNNNNNNNNNNNNNNNNNNNNNNNNNNNNNNNNNNNNNNNNNNNNNNNNNNNNNNNNNNNNNNNNNNNNNNNNNNNNNNNNNNNNNNNNNNNNNNNNNNNNNNNNNNNNNNNNNNNNNNNNNNNNNNNNNNNNNNNNNNNNNNNNNNNNCTGATGGGAATGCAAGCAGCCATTGAGCAGGCTATGAAGAGTCGTGAGATTCTGGGCATCTCAGACCCTCAGATGCTAGCCCATGTGCTGACAGCCGGAGTGCAGAGCTCTTTGAATGACCCACGCCTCTTCATCTCCTATGAGCCCAGTACTCTYGAGACTCCCCAGCAAGCACCAATGCTCACCAACCTCACCCGAGAAGAACTGCTGACCCAGCTACAGAAGAATATGCACCATGAAGTTCTTGAGGGCAATGTGGGTTACCTACGAGTGGATGACCTTCCTGGCCAGGAAGTACTGAGTGAGCTGGGGGAATTCTTGGTGGACCATGTGTGGAGGCAGCTCATGAGCACCTCTTCCTTAGTACTAGATCTTCGGCACTGTGCTGGTGGGCACATCTCTGGAATACCTTATGTCATCTCCTACTTGCACCCTGGGAACACAGTCATGCACGTGGATACCATCTATGATCGCCCTTCCAACACCACCACTGAGATCTGGACCTTGCCCAAGGTCCTAGGGGAGAGATACAGTGCTGACAAAGATGTGGTGGTCCTNACCAGTGGACATACTGGGGGTGTGGCTGAGGACATCACCTACATCCTCAAGCAGATGCGCAGAGCCATAGTGGTGGGTGAGCGGACGGAGGGTGGTGCCCTGGACCTCCAGAAGCTGAGAATAGGCCAGTCCAACTTTTTCCTCACAGTTCCTGTGTCCAGGTCTCTGGGACCCCTGGGAGGAGGTGGC
Neusticomys                 ATGACAATCATACGAAAAACTCACCCTATTATAAAAATTATCAACCACTCATTCATCGATCTACCTACCCCATCCAACATCTCAACCTGATGGAATTTTGGATCCCTGCTAGGCATATGCCTAATTATTCAAATTATCACAGGCTTATTCCTAGCAATACACTACACATCAGATACAGCAACAGCATTCTCCTCAGTCACCCATATCTGCCGAGACGTAAACTACGGCTGATTAATCCGATACATACATGCAAACGGCGCATCAATATTTTTCATCTGCCTCTTTCTCCATATTGGACGAGGAATTTACTACAACTCTTACTCCCTTAAAGAAACGTGAAACATCGGAATTATCCTTTTCTTCACCGTTATAGCAACAGCCTTCGTAGGCTATGTTCTCCCATGAGGACAAATATCATTCTGAGGAGCTACCGTAATTACAAATCTACTATCAGCCCTCCCATACGTAGGAACAACTTTAGTAGAATGAATTTGAGGGGGTTTTTCAGTTGACAAAGCTACCCTTACACGATTTTTCGCCTTCCACTTCATCCTGCCCTTCATCATTACAGCCTTAGTCCTAGTACACCTTCTATTTCTCCACGAAACAGGATCTAACAACCCATCAGGATTAAACTCTGACTCTGACAAAATCCCTTTCCATCCATACTATACAATCAAAGACCTTCTAGGAATCCTAATTCTATTGATAGTTTTCATAATTTTAGTATTATTTTTCCCAGATGTGCTCGGAGACCCAGACAATTACACCCCTGCAAATCCACTCAACACCCCCGCACACATTAAACCTGAATGATACTTCCTATTCGCCTACGCTATCCTACGTTCCATCCCTAACAAATTAGGAGGAGTCCTAGCCTTAATTATATCTATCCTAATCCTAGCCTTATTCCCACTAATAAACATATCAAAACAACACGGTCTTATATTTCGTCCTATTACACAAATCCTGTTCTGAATCCTAGTTGGAAACCTAATTATCCTCACATGAATTGGAGGGCAGCCAGTAGAACACCCATTTACTACAATTGGACAATTAGCTTCATTCTCCTACTTCTTCATCATTACTATCTTAATACCCCTAGCCAGTATGGTCGAAAACAAAATTATAAAAATTTCCCTGATGGGAATGCAAGCGACCATTCAGCAGGCTATGAAGAGTCGCGAGATCCTGGGCATCTCAGACCCTCAGATGCTGGCTCATGTGCTGACGGCTAGAGTGCAGAGTTCCTTGAACGACCCACGCCTCTTCATCTCCTATGAGCCCAGTACTCTTGAGGCTCCCCAGCAAGCACCAATGCTCACCAACCTCACCCGAGAAGAACTGCTGGCCCAGCTCCAGAGGAACTTCCACCATGAAGTTCTTGAGGGCAATGTGGGTTACCTACGAGTGGATGACCTTCCTGGCCAGGAGGTGCTGAGTGAGCTGGGGGCCTTCTTGGTGGCCCATGTATGGAAGGAGCTCATGAGCACCTCTTCCTTGGTACTGGATCTTCGGCGCTGTGCTGGGGGTCACATCTCTGGGATCCCTTATGTCATCTCCTACTTACACCCTGGGAACACAGTCATGCATGTGGATACCATCTATGATCGCCCCTCCAACACCACCACTGAGATCTGGACCTTGCCCAAGGTCCTAGGGGAGAGATACAGTGCTGACAAAGATGTGGTAGTCCTCACCAGTGGACATACTGGGGGTGTGGCTGAGGACATCGCCTACATCCTCAAGCAGATGCGCAGAGCCATCGTGGTGGGTGAGCGGACGGAGGGCGGTGCCCTGGACCTCCAGAAGCTGAGAATAGGCCAGTCCAACTTTTTCCTCACAGTGCCTGTATCCAGGTCTCTGGGACCCCTGGGAGGAGGTGGC
Nesoryzomys                 ATGACAATCATACGAAAAAAACACCCCCTACTTAAAATCATTAACCACTCATTCATTGACCTACCAACACCCTCCAACATCTCATCATGATGAAACTTTGGATCACTACTAGGAATCTGCCTAATAGTACAAATTATCACAGGACTATTTCTAGCAATACACTATACATCAGACACAACCACAGCATTCTCTTCAGTAGCCCACATCTGCCGAGACGTTAATTATGGATGACTTATCCGATATGCTCACGCAAATGGAGCCTCAATATTCTTCATTTGCCTTTTCATCCACATTGGACGAGGAATCTACTACGGATCATTCATACTCAATGAAACCTGAAACATTGGAATTATCCTACTACTTACAACTATAGCAACAGCATTCGTAGGATACGTATTACCATGGGGTCAAATATCCTTCTGAGGAGCTACAGTAATTACAAACCTACTATCAGCAATCCCCTACATCGGCACCACACTAGTAGAATGAATCTGAGGGGGATTCTCAGTAGATAAAGCTACACTAAATCGATTCTTTGCCTTTCACTTTATTCTCCCATTCATCATTACAGCCCTAGTACTAGTCCACCTTCTATTCCTTCACGAAACAGGATCAAACAACCCTTCAGGATTAAACTCAGATTCAGATAAAATCCCATTTCACCCATACTACACAATTAAAGACCTATTAGGAGTAATTCTTTTACTAACAGTTCTCATAACCTTAGTCTTATTCTCCCCAGATATTCTTGGAGACCCAGACAATTATACACCAGCTAATCCTCTCAATACCCCAGCACACATCAAACCAGAATGATACTTTCTCTTCGCTTACGCTATCCTACGATCAATTCCAAACAAACTAGGAGGTGTCATAGCCCTTCTACTCTCAATCCTCATCCTAGCTACATTCCCACTACTCAATTACTCCAAACAACACGGATTAATATACCGCCCAATCACACAATTCCTATACTGAACATTCGTCGCCAATTTACTTATCCTAACATGAATCGGAGGACAACCAGTAGAATACCCATTCACCATAATCGGACAAATTTCATCCATCCTATACTTCACCATTATTATTATTCTAATACCAATAGCCAGTATAATCGAAAATAACATCCTAAAATTACATCTGATGGGAATGCAAGCAGCCATTGAGCAGGCTATGAAGAGTCGTGAGATTCTGGGCATCTCAGACCCTCAGATGCTGGCCCATGTGCTGACAGCTGGAGTGCAGAGTTCCTTGAATGACCCACGCCTCTTTATCTCCTATGAGCCCAGTACCCTCGAGGCTCCCCAACAAGCACCAACGCTCACCAGCCTCACCGGAGAAGAACTGCTGGCCCAGGTACAGAGGAATATCCACCATGAAGTTCTTGAGGGAAATGTGGGTTACCTACGAGTGGATGACCTTCCTGGCCAGGAGGTACTGAGTGAGCTGGGGGAATTCTTGGTGGCCCATGTGTGGAGGCAGCTCATGAGCACCTCTTCCTTAATACTAGATCTTCGGCACTGTGCTGGCGGTCACATCTCTGGGATACCTTANATCATCTCCTACTTGCACCCTGGGAACACAGTCATGCACGTGGATACCATCTATGACCGCCCATCCAACACCACCACTGAGATCTGGACCTTGCCCAAGGTCCTAGGGGAGAGATACAGTGCTGACAAAGATGTGGTAGTCCTCACCAGTGGACATACTGGGGGTGTGGCTGAGGACATCACCTACATCCTCAAGCAGATGCGCAGAGCCATAGTGGTGGGTGAGCGGACAGAGGGTGGTGCCCTGGATCTCCAGAAGCTGAGAATAGGCCAGTCCGACTTTTTCCTCACAGTTCCTGTGTCCAGGTCTCTGGGACCCCTGGGCGGAGGTGGC
Nesomys                     ATGACAAACATCCGAAAATCCCACCCTCTAATTAAAATTATTAATCAATCCTTCATTGACCTCCCTGCACCATCCAACATCTCATCCTGATGAAACTTTGGATCTCTTCTAGGTGTATGCTTAATTCTGCAAATCCTTACAGGCCTATTCCTAGCAATACACTATACAGCAGATACATCAACAGCATTCTCATCAGTAACTCATATCTGCCGAGACGTAAACTACGGCTGATTTATCCGATATCTTCACGCAAACGGAGCCTCAATATTCTTTATTTGCCTATTTATCCATGTAGGCCGAGGTATGTACTACGGATCATACACCTTTATAGAAACATGGAACATCGGCGTTATTCTAATGTTTACAGTAATAGCAACTGCATTTATAGGATATGTTCTCCCATGGGGCCAAATATCCTTTTGAGGGGCCACAGTCATCACCAACCTACTCTCGGCAATCCCATACATTGGCCCAACACTAGTAGAATGAATCTGAGGGGGCTTCTCAGTTGACAAAGCCACACTAACACGATTCTTCGCCTTCCACTTTATCCTTCCATTTATTATCGCGGCTTTAGCTATAGTCCACCTCCTATTTCTCCATGAAACAGGATCCAATAATCCATCCGGTCTGAATTCCGATGCCGATAAAATCCCATTCCACCCATACTATACTCTAAAAGACCTCTTAGGAGTACTCCTACTAATACTAATACTTGTCTCCCTAGTCCTATTCTCCCCAGACCTTCTAGGAGACCCCGACAATTATATACCAGCAAACCCACTCAACACCCCTCCTCATATCAAGCCCGAATGATACTTTCTATTTGCCTATGCCATCCTACGATCCATCCCAAATAAACTAGGAGGCGTCCTAGCACTAATCCTATCAATTTTAATCCTAGCCTTCCTACCCTTCTTACATACATCAAAACAACGAAGCCTAATATTCCGCCCCATCACCCAAGTACTTTATTGAATCCTAGTAGCTGACCTGCTCACCCTTACCTGGATTGGAGGCCAGCCAGTAGAACACCCTTTCGTCATTATTGGCCAATTAGCCTCAATCTTATACTTCTCCATTATCCTCATTCTCATACCTATCTCAGGACACATCGAAAATAAAATCATTAAACTAGACCTGATGGGAATGCAAGCAGCCATTGAGCAGGCTATGAAGAGTCGTGAGATTCTGGGCATCTCAGACCCTCAGACACTGGCCCATGTGCTGACAGCCGGAGTGCAGAGTTCCTTGAATGACCCACGCCTCTTCATCTCCTATGAGCCCAGTACCCTCGAGGCTCCTCAGCAAGCACCAACACTCACCAACCTCACCCGAGAAGAACTACTGGCCCAGCTACAGAGGAACATTCACCATGAGGTTCTTGAGGGCAACGTGGGTTACCTACGAGTGGATGACCTCCCAGGCCAGGAGGTACTGAGTGAGCTGGGGGGGTTCTTGGTGGCCCATGTGTGGAGTCAGCTCATGGGCACCTCCTCCTTGGTGCTAGATCTCCGGCACTGTGCTGGTGGTCATGTYTCTGGGATCCCATATATCATTTCCTACTTGCACCCAGAGAACACTGTCATGCATGTGGATACCATCTACGATCGCCCCTCCAATACCACCACAGAGATCTGGACCTTGCCCAAGGTCCTAGGGGAGAGGTACAGTGCTGACAAGGATGTGGTCGTCCTCACCAGTGGACGTACTGGGGGAGTGGCTGAGGACATTGCCTACATCCTCAAGCAGATGCGCAGGGCCATTGTGGTGGGTGAGCGGACAGAGGGTGGTGCCCTGGACCTTCAGAAGCTGAGAATAGGCCAGTCCAACTTCTTCCTCACAGTGCCTGTGTCCAGGTCCCTGGGACCCCTGGGTGGAGGTGGC
Nephelomys                  ATGACAATCATCCGAAAAACGCCCCCCATACTAAAAATCATTAATCACTCATTTATTGATCTACCCACCCCATCCAACATCTCATCATGATGAAACTTTGGCTCACTACTAGGAATCTGCCTAATACTGCAAATCATCACAGGACTATTCCTAGCAATGCACTACACCTCAGACACAACTACTGCATTTTCCTCAGTGGCCCACATTTGCCGTGACGTAAACTACGGCTGACTAATCCGATATATTCACGCCAACGGGGCCTCCATATTCTTCATCTGCCTATTCATCCACGTAGGACGAGGAATCTACTATGGCTCTTACATACTAAACGAAACATGAAACATCGGGATTATCCTATTATTAACAACTATAGCAACAGCATTCGTGGGCTACGTACTACCATGAGGACAAATGTCATTCTGAGGCGCCACAGTAATTACCAATTTACTTTCAGCAATCCCCTACATCGGCACAACCCTAGTAGAATGAATCTGAGGGGGTTTTTCAGTTGATAAAGCCACACTAACCCGTTTCTTCGCCTTCCACTTCATCCTTCCATTCATTATTACAGCCCTAGTCCTAGTCCACCTACTATTCCTCCACGAAACAGGCTCAAACAACCCATCCGGACTAAACTCAGATTCCGATAAAATCCCATTCCACCCATACTATACAATTAAGGACCTGTTAGGAATTTTACTTCTATTAATAGTTCTCATAATTTTAGTATTATTTTTCCCAGATGTTCTCGGAGACCCTGATAATTATACACCCGCAAATCCACTCAACACACCAGCACACATTAAACCAGAATGGTATTTTCTCTTTGCCTATGCCATCCTACGATCCATCCCAAACAAACTAGGTGGTGTACTAGCCCTATTACTCTCAATCCTAATCCTAGCTGCATTCCCACTACTAAATTACTCTAAACAACATGGACTAATTTACCGCCCAATCACACAAATCATATACTGAATCTTTATTGCCAATCTATTTATTCTAACATGAATTGGTGGACAACCAGTAGAGTACCCATTCACAACAATCGGACAAATCTCATCCATCCTATACTTCACAATTATTATTATCCTAATACCAATTGCTAGCATAATTGAAAATGATATCCTAAAACTACATCTGATGGGRATGCAAGCAGCCATTGAGCAGGCTATGAAGAGTCGTGAGATTCTGAGCATCTCAGACCCTCAGATGCTGGCCCATGTGCTGACAGCCGGAGTGCAGAGCTCCTTGAATGACCCACGCCTCTTTATCTCCTATGAGCCCAGCACCCTCGAGGCTCCCCAACAAGCACCAACGCTCACCAACCTCACCCGAGAAGAACTGCTGGCCCAGGTACAGAGGAACATCCACCATGAAGTTCTTGAGGGTAATGTGGGTTACCTGCGAGTGGATGACCTTCCTGGCCAGGAGGTACTGAGTGAACTGGGAGAATTCTTGGTGGCCCATGTGTGGAGGCAGCTCATGAGCACCTCTTCCTTAATACTAGATCTTCGACACTGTGCTGGTGGTCACATCTCTGGGATACCTTACGTCATCTCCTACTTGCACCCTGGGACCACAGTCATGCATGTGGATACCATCTATGACCGCCCCTCCAACACCACCACTGAGATCTGGACCTTGCCCAAGGTCCTAGGAGAGAGATACAGTGCTGACAAAGATGTGGTAGTCCTCACCAGTGGACATACTGGGGGTGTGGCTGAGGACATCACCTACATCCTCAAGCAGATGCGCAGAGCCATAGTGGTGGGTGAGCGGACAGAGGGTGGTGCTCTGGACCTCCAGAAGCTGAGAATAGGCCAGTCCAACTTTTTCCTCACGGTTCCTGTGTCCAGGTCTCTGGGACCCCTGGGAGGAGGTGGT
Neotomys                    ATGACAATTTTACGAAAAAATCACCCCTTACTTAAAATTATTAATCACTCTTTTATTGACCTACCTACCCCCTCTAACATTTCATCCTGATGAAACTTCGGATCACTACTAGGTATCTGCCTCATAATCCAAATTTTAACAGGTTTATTCCTAGCAATACATTATACATCAGATACAGCTACAGCATTCTCCTCAGTCACCCATATCTGCCGAGACGTAAATTATGGCTGATTAATCCGATATCTTCATGCCAACGGAGCCTCCCTATTCTTTATTTGTTTATTTATTCATGTCGGCCGAGGTATTTATTACGGCTCTTATATCCTTTCAGAAACCTGAAACATCGGAATTATCTTATTTCTCACAACAATAGCAACAGCTTTCGTCGGCTATGTACTCCCATGAGGACAAATATCATTCTGAGGAGCAACAGTAATTACTAACCTTTTATCAGCAATTCCCTACATCGGAACCTCACTAGTAGAGTGAATCTGAGGGGGCTTTTCAGTCGACAAAGCTACCCTAACACGCTTCTTTGCATTCCATTTTATTTTACCATTCATTATTACAGCACTAGTCCTTGTCCACCTTCTCTTCCTCCACGAGACAGGATCAAACAACCCATCAGGCCTAAACTCAAGTTCAGATAAAATTCCCTTCCACCCATATTATACAATCAAAGACCTTTTAGGAGTTTTTTTACTCCTTACATTTCTAGCAACCCTAACCCTCTTCTTTCCTGATCTCCTAGGAGACCCCGATAACTACATACCAGCAAATCCCCTAAACACCCCAGCCCATATTAAGCCCGAATGATATTTTCTCTTCGCCTACGCTATTCTTCGCTCTATTCCAAATAAACTTGGAGGAGTCCTAGCTCTCATCCTCTCAATTCTCATTCTAGCTGCATTTCCACTTCTCAACTCCTCTAAACAACACGGCCTTACTTACCGCCCTATTACTCAAATCCTATACTGAATTTTCATTGCCAACCTCCTCGTCCTAACTTGAATTGGAGGCCAACCAGTCGAATACCCATTTACAACAATTGGACAAATTGCATCAATCCTTTACTTCACCATTATCGTTATTCTTATGCCCATTGCTAGTATTTTTGAAGACAATATCGTAAAACTCAATCTGATGGGAATGCAAGCAGCCATTGAGCAGGCTATGAAGAGTCGTGAGATTCTGGGCATCTCAGACCCTCAGATGCTGGCCCATGTGCTGACAGCCGGAGTGCAGAGTTCCTTGAATGACCCACGCCTCTTCATCTCCTATGAACCCAGTACCCTCGAGGCTCCCCAGCAAGCACCAGTGCTCACCAACCTCACCAGAGAAGAACTGCTGGCCCAGCTACAGAGGAACATCCACCATGAAGTTCTCGAGGGCAATGTGGGTTACCTACGAGTGGATGACCTTCCTGGCCAGGAGGTACTGAGTGAGCTGGGGGAATTCTTGGTGGCCCATGTGTGGAGGCAGCTCATGAACACCTCTTCCTTAGTACTAGATCTGCGGCACTGTGCTGGTGGTCACATCTCTGGGATACCTTACGTCATCTCCTACTTGCACCCTGGGAACACAGTCATGCATGTGGATACCATCTATGATCGCCCCTCCAACACCACCACTGAGATCTGGACCTTGCCCAAGGTCCTAGGAGAGAGATACAGTGCTGACAAAGATGTGGTAGTCCTCACCAGTGGACAAACTGGGGGTGTGGCTGAGGACATTACCTACATCCTCAAGCAGATGCGCAGAGCCATAGTGGTGGGTGAGCGGACAGAGGGCGGTGCCCTGGACCTCCAGAAGCTGAGAATAGGCCAGTCCAACTTTTTCCTCACAGTTCCTGTGTCCAGGTCTCTGGGACCCCTAGGAGGAGGTGGC
Neotoma                     ATGACAAACATCCGAAAAACCCACCCACTAATAAAAATCATTAACGAATCATTCATCGACCTCCCAACCCCATCTAACATCTCATCATGATGAAACTTCGGATCCCTACTTGGCCTATGTCTAGTAATTCAAATCCTCACAGGCCTATTCCTAGCCATACACTACACATCAGATACCTCTACAGCATTCTCATCTGTAACACACATCTGCCGAGATGTAAACTATGGATGACTCATCCGATATATACACGCAAACGGAGCTTCTATATTCTTTATCTGCCTATTTATACATGTAGGACGAGGGATGTACTATGGCTCATACACATTCATGGAAACATGAAACATCGGTATCATCCTACTATTCGCTGTCATAGCAACAGCATTCATGGGATATGTACTACCATGAGGACAAATATCCTTCTGAGGGGCCACCGTAATCACAAACCTCCTATCAGCTATCCCTTATATCGGGACCACCCTAGTAGAATGAATCTGAGGAGGATTCTCAGTAGACAAGGCCACACTAACACGTTTCTTCGCCTTCCACTTCATCCTCCCATTCATTATCACAGCCATAGTTGTAGTTCACCTATTATTTCTTCACGAAACAGGATCCAACAACCCAACAGGACTCAATTCAGACTCAGATAAAATCCCCTTCCATCCATACTACACAATTAAAGACTTCCTAGGCATTATCTTACTACTAACAACCCTAATGACCCTAGTCTTATTTTTTCCAGACATCCTAGGAGACCCGGACAACTACACCCCCGCAAACCCACTAAGCACCCCCGCACACATTAAACCAGAATGATATTTCCTATTTGCCTACGCAATCCTACGCTCTATCCCCAATAAACTAGGAGGCGTACTAGCCCTAATCGCGTCCATCCTTATCCTAGCCCTAATACCTACACTCCACACCTCAAAACAACGAGGGCTAATATTCCGGCCAATTTCACAGACCCTATTCTGAGTGTTAGTAGCCAACCTACTTATCTTAACATGAATCGGAGGCCAACCAGTAGAGTACCCATTCATTACAATTGGCCAACTAGCCTCAATCAGCTACTTCACCATCATTCTCATCCTAATACCAACCGCAGGCATTATCGAAAATAACATATTAAAATTTACCCTGATGGGCATGCAAGCAGCCATTGAGCAGGCTGTGAAGAGTCGTGAGATTCTGGGCATCTCAGACCCTCAGACGCTGGCCCATGTGCTGACAGCTGGATTGCAGAGCTCCTTGAATGACCCACGCCTCTTCATCTCCTATGAGCCCAGTACCATCGAGGCTCCCCAGCAAGCACCAACACTCGCCAACCTCACCCGAGAAGAACTGCTGGCCCAGATACAGAGGAACATCCACCATGAAGTTCTTGAGGCCAATGTGGGTTACCTACGAGTGGATGACCTCCCTGGCCAGGAGGTACTGAATGAGCTGGGGGGGTTCTTGGTGGCCCATGTGTGGAGGCAGCTCATGGGTACCTCCTCCTTGGTGCTAGATCTCCGGCACTGTGCTGGTGGTCACATCTCTGGGATCCCTTACGTCATTTCCTACTTGYACCCCGGGAACACTGTCATGCACGTGGATACCATCTATGATCGCCCCTCTAATACCACCACAGAGATCTGGACCTTGCCCAAGGTCCTAGGGGAAAGATACAGTGCTGAAAAAGATGTAGTAGTCCTCACCAGTGGACGTACCGGGGGTGTGGCTGAGGACATCGCCTACATCCTCAAACAGATGCGCAGGGCCATCGTGGTGGGCGAGCGGACAGAGGGTGGTGCCCTGGACCTCCAGAAGCTGAGAATAGGCCAGTCCAACTTCTTCCTCACAGTGCCCGTGTCCAGGTCCCTGGGACCCCTGGGAGGAGGTGGC
Neomicroxus_latebricola     NTGACAATCATACGAAAAAAACACCCACTATTTAAAATTATTAACCACTCATTTATTGACCTCCCTACTCCTTCCAATATCTCATCATGATGAAACTTCGGCTCCTTACTAGGCATTTGCCTAATTATCCAAATTCTTACAGGCCTATTCTTAGCCATACACTACACATCAGATACAGCCACAGCATTCTCCTCAGTCACACATATTTGCCGAGACGTAAACTATGGCTGACTCATCCGATACCTACACGCCAACGGGGCCTCCATATTCTTTATTTGCCTTTTCATCCATGTAGGACGAGGTATTTACTACAGCTCCTTCACACTATCAGAAACCTGAAATATCGGAATCATTCTCCTCCTCACAACTATAGCTACGGCATTCGTAGGCTACGTACTCCCATGAGGACAGATATCCTTCTGAGGCGCTACAGTAATTACAAATCTCCTCTCAGCAATCCCCTACATCGGCACAACCTTAGTCGAATGAATCTGAGGAGGCTTTTCAGTAGACAAGGCTACCCTTACACGCTTCTTCGCATTTCACTTCATCCTACCTTTCATCATCACGGCCCTTGTACTTGTTCATCTCCTGTTCCTTCATGAAACAGGCTCTAACAACCCCTCAGGCCTAAATTCAGATTCCGATAAAATCCCATTCCACCCTTACTATACAATCAAAGATCTTTTAGGAGCCCTCCTCCTTTTAATAGTTCTCATAATTTTGGTTTTATTTTTCCCAGATGTTCTCGGAGACCCAGATAATTACACACCTGCAAATCCACTCAACACCCCAGCACATNNNNNNNNNNNNNNNNNNNNNNNNNNNNNNNNNNNNNNNNNNNNNNNNNNNNNNNNNNNNNNNNNNNNNNNNNNNNNNNNNNNNNNNNNNNNNNNNNNNNNNNNNNNNNNNNNNNNNNNNNNNNNNNNNNNNNNNNNNNNNNNNNNNNNNNNNNNNNNNNNNNNNNNNNNNNNNNNNNNNNNNNNNNNNNNNNNNNNNNNNNNNNNNNNNNNNNNNNNNNNNNNNNNNNNNNNNNNNNNNNNNNNNNNNNNNNNNNNNNNNNNNNNNNNNNNNNNNNNNNNNNNNNNNNNNNNNNNNNNNNNNNNNNNNNNNNNNNNNNNNNNNNNNNNNNNNNNNNNNNNNNNNNNNATGCAAGCAGCCATTGAGCAGGCTATGAAGAGTCGTGAGATTCTGGGCATCTCATACCCTCAAATGCTGGCCCATGTACTGACAGCCGGAGTGCAGAGTTCCTTGAATGACCCACGCCTCTTCATCTCCTATGAGCCCAGTACCCTTGAGGCTCCCCAGCAAGCACCAACGCTCCCCAACCTCACCCGAGAAGAACTGCTGGCCCAGCTACAGAGGAACATCCACCATGAAGTTCTTGAAGGCAATGTGGGTTATCTACGAGTGGATGACCTTCCTGGCCAGGAGGTACTGAGTGAGCTGGGGGGATTCTTGGTGGCCCATGTGTGGAAGCAGCTCATGAGCACCTCTTCCTTAATACTAGATCTTCGGCACTGTGCTGGTGGTCACATCTCTGGAATACCTTATGTCATCTCCTACTTGCACCCTGGAAACACAGTCATGCACGTGGATACCATCTATGATCGCCCCTCCAACACTACCACTGAGATCTGGACCTTGCCCAAGGTCCTAGGGGAGAGATACAGTGCTGACAAAGATGTGGTAGTCCTCACCAGCAGACATACTGGGGGTGTGGCTGAGGACATCACCTACATCCTCAAGCAGATGCGCAGAGCCATAGTGGTGGGTGAGCGAACAGAGGGCGGTGCCCTGGACCTCCAGAAGCTGAGAATAGGCCAGTCCAACTTTTTCCTCACAGTTCCTGTGTCCAGGTCTCTGGGACCCCTGGGAGGAGGTGGC
Neomicroxus_bogotensis      NNNNNNNNNNNNNNAAAAAAACACCCACTATTTAAAATCATCAACCACTCATTTATTGACCTTCCCACCCCATCTAATATCTCATCATGATGAAACTTCGGTTCTCTATTAGGCATTTGCCTAATAATTCAAATCCTTACAGGCCTATTCCTAGCCATACACTACACATCAGATACAGCAACAGCATTTTCCTCAGTCACTCATATCTGTCGAGATGTAAACTATGGCTGACTCATCCGATACATACATGCTAACGGAGCCTCCATATTCTTCATCTGTCTATTTATCCACGTAGGACGAGGTATTTACTATAGCTCCTATATACTCTCAGAAACCTGAAACATCGGCATTATTCTACTTCTAACAACGATAGCCACAGCATTCGTAGGTTATGTTCTTCCATGAGGCCAAATATCCTTCTGAGGTGCTACCGTAATTACAAACCTCCTCTCAGCTATCCCCTACATTGGAACTACCCTAGTCGAATGAATCTGAGGAGGCTTCTCAGTAGACAAGGCTACTCTTACACGATTCTTTGCATTTCACTTCATCCTACCCTTCATTATCACAGCCCTTGTACTTGTCCATCTCTTATTTCTCCACGAAACAGGATCTAACAACCCCTCAGGCCTAAATTCAGACTCAGATAAAATTCCCTTCCACCCCTACTACACAATCAAAGACCTTTTAGGGGTCCTCCTTTTATTGATAGTTCTCATAATTTTGGTTTTATTTTTCCCAGATGTTCTCGGAGACCCTGATAATTATACACCTGCAAATCCACTCAACACTCCAGCACATNNNNNNNNNNNNNNNNNNNNNNNNNNNNNNNNNNNNNNNNNNNNNNNNNNNNNNNNNNNNNNNNNNNNNNNNNNNNNNNNNNNNNNNNNNNNNNNNNNNNNNNNNNNNNNNNNNNNNNNNNNNNNNNNNNNNNNNNNNNNNNNNNNNNNNNNNNNNNNNNNNNNNNNNNNNNNNNNNNNNNNNNNNNNNNNNNNNNNNNNNNNNNNNNNNNNNNNNNNNNNNNNNNNNNNNNNNNNNNNNNNNNNNNNNNNNNNNNNNNNNNNNNNNNNNNNNNNNNNNNNNNNNNNNNNNNNNNNNNNNNNNNNNNNNNNNNNNNNNNNNNNNNNNNNNNNNNNNNNNNNNNNNNNNNNNNNNNNNNNNNNNNNNCAGGCTATGAAGAGTCGTGAGATTCTGAGCATCTCAGACCCTCAGATGCTGGCCCATGTACTGACAGCCGGAGTGCAGAGTTCCTTGAATGACCCACGCCTCTTCATCTCCTATGAGCCCAGTACCCTTGAGGCTCCCCAGCAAGCACCAACGCTCACCAACCTCACCCGAGAAGAACTGCTGGCCCAGCTACAGAGGAACATCCACCATGAAGTTCTTGAAGGCAATGTGGGTTATCTACGAGTAGATGACCTTCCTGGCCAGGAGGTACTGAGTGAGCTGGGGGGATTCTTGGTGACCCATGTGTGGAGGCAGCTCATGAGCACCTCTTCCTTAGTACTAGATCTTCGGCACTGTGCTGGTGGTCACATCTCTGGAATACCTTATGTCATCTCCTACTTGTACCCTGGAAACACAGTCATGCACGTGGATACCATCTATGATCGCCCCTCCAACACTACCACTGAGATCTGGACCTTGCCCAAGGTCCTAGGGGAGAGATACAGTGCTGACAAAGATGTGGTAGTCCTCACCAGTGGACATACTGGGGGTGTGGCTGAGGACATCACCTACATCCTCAAGCAGATGCGCAGAGCCATAGTGGTGGGTGAGCGAACAGAGGGCGGTGCCCTGGACCTCCAGAAGCTGAAAATAGGCCAGTCCAACTTTTTCCTCACAGTTCCTGTGTCCAGGTCTCTGGGACCCCTGGGAGGAGGTGGC
Nectomys                    NNNNNNNNNNNNNNNNNNNNNNNNNNNNNNNNNNNNNNNNNNNACCACTCATTCATTGACCTCCCCACACCATCCAACATTTCATCATGATGAAATTTCGGATCCCTCCTAGGAATCTGCCTAATAGTACAAATCATCACAGGGCTATTTCTAGCAATGCACTACACCTCAGATACAACTACAGCATTCTCTTCAGTAGCCCATATTTGCCGAGACGTAAACTACGGCTGACTTATCCGATATGTCCATGCCAACGGAGCCTCAATATTCTTCATCTGTCTCTTCATCCATGTAGGCCGAGGTATCTATTACGGTTCCTTCATACTAAACGAAACTTGAAATATTGGTATCATTCTACTCCTCACAACCATAGCAACAGCATTCGTAGGCTACGTACTACCATGAGGCCAAATATCCTTCTGAGGAGCTACCGTAATCACCAACCTATTATCAGCAATCCCTTATATCGGAACTACCCTAGTAGAATGAATCTGAGGTGGCTTCTCAGTAGATAAAGCCACCCTGACCCGATTCTTTGCCTTCCACTTTATCCTACCCTTCATTATTACAGCCCTAGTCCTAGTACATCTCCTATTCCTCCACGAAACAGGATCAAACAACCCCTCAGGACTAAACTCAGATTCCGACAAAATCCCATTCCACCCATACTACACAATTAAGGACCTACTAGGAATCCTACTTCTATTAATAGTTCTCATAATTTTAGTTTTATTTTTCCCAGATATTCTCGGAGACCCCGACAATTATACACCAGCCAATCCACTCAACACCCCAGCACACATTAAACCAGAATGATATTTTCTTTTCGCTTATGCTATCCTACGATCTATTCCTAACAAACTAGGAGGCGTATTAGCCCTACTACTCTCAATCCTTATCCTAGCCACATTCCCACTCCTCAATTCCTCTAAACAACACGGCTTAACTTACCGCCCAATTACACAAACCTTATATTGAATCTTCATTGCCAATCTACTTATTCTGACATGAATCGGAGGACAACCAGTAGAATACCCATTCACAATAATCGGACAAATCTCATCAATCATGTACTTCACAATTATTGTTATCCTAATACCAATTGCCAGCATAATCGAAAACGACATCTTAAAACTACATCTGATGGGAATGCAAGCAGCCATTGAGCAGGCTATGAAGAGTCGTGAGATTCTGGGCATCTCAGACCCTCAGATGCTGGCCCATGTGCTGACGGCTGGAGTGCAGAGTTCCTTGAATGACCCACGCCTCTTTATCTCCTATGAGCCCAGTACCCTCGAGGCTCCCCAACAAGCACCAACGCTCACCAGCCTCACCMGAGAAGAACTGTTGGCCCAGGTACAGAGGAACATCCACCATGAAGTTCTTGAGGGAAATGTGGGTTACCTACGAGTRGATGACCTTCCTGGCCAGGAGGTACTGAGTGAGCTGGGGGAATTCTTGGTGGCCCATGTGTGGAGGCAGCTCATGAGCACCTCTTCCTTAATACTAGATCTTCGGCACTGTGCTGGCGGTCACATCTCTGGGATACCTTATATCATCTCCTACTTGCACCCTGGGAACACAGTCATGCACGTGGATACCATCTATGACCGCCCATCGAACACCACCACTGAGATCTGGACCTTGCCCAAGGTCCTAGGGGAGAGATACAGTGCTGACAAAGATGTGGTAGTCCTCACCAGTGGACATACTGGGGGTGTGGCTGAGGACATCACCTACATCCTCAAGCAGATGCGCAGAGCCATAGTGGTAGGTGAGCGGACAGAGGGTGGTGCCTTGGACCTCCAGAAGCTGAGAATAGGCCAGTCCAACTTTTTCCTCACAGTTCCTGTGTCCAGGTCTCTGGGACCCCTGGGTGGAGGTGGC
Necromys                    ATGAAAAGTATACGAAAAAACCACCCACTACTTAAAATTGTTAATCACTCATTTATTGATCTACCCACCCCATCCAACATTTCATCTTGATGAAACTTTGGGTCTCTCCTAGGCATCTGCCTAATAATCCAAATCCTAACAGGTCTCTTTCTAGCAATACACTACACATCAGACACAACCACAGCATTCTCCTCAGTCGCTCATATCTGCCGAGATGTAAACTATGGATGACTAATCCGCTATCTACATGCCAACGGGGCCTCTATATTTTTCATTTGCCTTTTCATTCACGTCGGCCGAGGAATCTATTATGGCTCCTACACTCTCTCAGAAACCTGAAACATTGGCATTATCCTATTTCTAACAACCATGGCTACAGCATTCGTAGGATACGTCCTTCCATGAGGACAAATATCCTTCTGAGGTGCCACCGTAATTACAAACCTCCTCTCAGCAATCCCCTACATTGGAAGCACTCTAGTCGAATGAATCTGAGGTGGCTTCTCAGTCGACAAAGCTACTCTTACTCGCTTCTTCGCCTTCCACTTTATTCTTCCCTTTATCATCACAGCCCTCGTCTTAGTCCACCTCCTATTCCTCCACGAAACAGGATCAAATAATCCCTCAGGTCTAAATTCAGATTCTGACAAAATCCCATTTCACCCCTATTATACATTCAAGGATCTCCTAGGCATCCTCCTTTTATTAATAACTCTTATAATTTTAGCCCTATTTTTCCCAGATATTCTCGGAGACCCAGACAATTATACTCCAGCAAACCCTCTCAACACCCCAACACACNNNNNNNNNNNNNNNNNNNNNNNNNNNNNNNNNNNNNNNNNNNNNNNNNNNNNNNNNNNNNNNNNNNNNNNNNNNNNNNNNNNNNNNNNNNNNNNNNNNNNNNNNNNNNNNNNNNNNNNNNNNNNNNNNNNNNNNNNNNNNNNNNNNNNNNNNNNNNNNNNNNNNNNNNNNNNNNNNNNNNNNNNNNNNNNNNNNNNNNNNNNNNNNNNNNNNNNNNNNNNNNNNNNNNNNNNNNNNNNNNNNNNNNNNNNNNNNNNNNNNNNNNNNNNNNNNNNNNNNNNNNNNNNNNNNNNNNNNNNNNNNNNNNNNNNNNNNNNNNNNNNNNNNNNNNNNNNNNNNNNNNNNNNNNNNNNNNNNNNNNNNNNNNNNNNNNNNNNNNNNNNNNNNNNNNNNNNNNNNNNNNNNNNNNNNNNNCTGGCCCATGTGCTAACAGCAGGATTGTAAAGTTACTTGAATGACCCTCGCCTCTTCGTCTCGTGTGAGCCCAGTCCCCTCGAGGCTCCCCAGCAAGCACCAACGCTCACCAACCTCACCCAAGAAGAACTGCTGGCCCAGCTACAGAGGACCATCCACCATGAAGTTCTTGAAGGCAATGTGGGTTACCTGAGAGTGGATTACCTTCCTGGCCAGGAGGTACTGAGTGAGCTGGGGGAATTCTTGGTGGTCCATGTGTGGAGGCAGCTCATGAGCACCTCTTCCTTAGTACTGGATCTTCGGCACTGTGCTGGTGGTCACATCTCTGGGATACCATATGTCATCTCCTACTTGCACCCTGGGAACACAGTCATGCACGTGGATACCATCTATGATCGCCCCTCCAACACCACCACTGAGATCTGGACCTTACCCAAGGTCCTAGGGGAGAGATACAGTGCTGACAAAGATGTGGTAGTCCTCACCAGTGGACATACTGGGGGTGTGGCTGAGGACATCACCTACATCCTCAAGCAGATGCGCAGAGCCATAGTGGTGGGTGAGCGGACAGAGGGAGGTGCCCTGGACCTCCAGAAGCTGAGAATAAGCCAGTCCAACTTTTTCCTCACGGTTCCTGTGTCCAGGTCTCTGGGACCCCTGGGAGGAGGTGGC
Neacomys                    ATGACAATCATACGTAAAAATCATCCATTAATAAAAATTATTAACCACTCATTCATTGACTTACCCACACCACCCAACATTTCAGCATGATGAAACTTCGGATCTCTACTAGGAATTTGCTTAATAGTTCAAATCATTACCGGACTGTTCTTAGCAATACACTATACCTCAGACACATCCACAGCATTCTCTTCAGTCACCCATATCTGCCGAGACGTAAATTACGGGTGATTAATCCGATATGCCCATGCTAATGGAGCCTCTATATTTTTTATCTGCCTTTTTATTCACGTAGGACGAGGTATTTACTATGGATCCTTCATATTAAACGAAACTTGAAACATCGGAATTATCCTACTACTTACTACTATAGCAACAGCATTCGTTGGCTACGTTCTCCCCTGAGGCCAAATATCCTTCTGAGGGGCAACAGTAATTACAAACCTTCTATCAGCTATCCCCTACATCGGCACCACACTAGTAGAATGAATTTGAGGCGGGTTCTCAGTTGACAAAGCTACCTTAACACGATTCTTCGCCTTCCACTTCATCCTACCATTTATCATTACAGCTCTAGTCTTAGTCCACCTTCTATTCTTACACGAAACAGGATCCAACAACCCATCAGGACTAAACTCAGACTCAGACAAAATCCCATTTCACCCTTACTACACTATTAAAGACTTTTTAGGCGTATTACTATTATTAATAGCTCTCATATTTTTGGTTTTATTTTTCCCAGATATTCTCGGAGACCCCGATAATTACACACCAGCAAATCCACTTAATACTCCTGCACACATTAAGCCAGAATGATATTTCCTATTCGCATATGCCATCCTACGATCTATCCCCAACAAACTAGGCGGTGTTCTGGCTCTTCTCCTCTCAATCCTCATCCTAGCCGCATTCCCACTACTAAACTCTTCCAAACAACACGGTCTAATTTACCGCCCTATCACACAAATTCTTTACTGAATTTTCATCGCTAACCTACTTATTCTCACATGAATCGGCGGACAACCAGTAGAATACCCATTCACTACAATTGGACAAATCTCATCCATTCTCTACTTCACAATTATTGTAATTCTTATACCAATAGCAAGCATAATTGAAAATGATATCCTAAAACTCCATCTGATGGGAATGCAAGCAGCCATTGAGCAGGCTATGAAGAGTCGTGAGATTCTGGGCATCTCAGACCCTCAGATGCTGGCCCATGTGCTGACAGCCGGAGTACAGAGTTCCTTGAATGACCCACGCCTCTTTATCTCCTATGAGCCCAGTATCCTCGAGGCTCCCCAACAAGCACCAACGCTCACCAACCTCACCCGAGAAGAACTGCTGGCCCAGGTACAGAGGAATATCCACCATGAAGTTCTTGAGGGAAATGTGGGTTACCTACGAGTGGATGACCTTCCTGGCCAGGAGGTACTGAGTGAGCTGGGGGAATTCTTGGTGGCCCATGTGTGGACGCAGCTCATGAGCACCTCTTCCTTAATACTAGATCTTCGGCACTGTGCTGGTGGTCACACCTCTGGGATACCTTATATCATCTCCTACTTGCACCCTGGGAACACAGTCATGCACGTGGATACCATCTATGACCGCCCATCTAATACCACCACTGAAATCTGGACCTTGCCCAAGGTCCTAGGAGAGAGATACAGTGCTGACAAAGATGTGATAGTCCTCACCAGTGGACATACTGGGGGTGTGGCTGAGGACATCACCTACATCCTCAAGCAGATGCGCAGAGCCATAGTGGTAGGTGAGCGGACAGAGGGTGGTGCCCTGGACCTCCAGAAGCTGAGAATAGGCCAGTCCAACTTTTTCCTCACAGTTCCTGTGTCCAGGTCTCTGGGACCCCTGGGAGGAGGTGGC
Myospalax                   ATGGCTAATATTCGAAAATCCCATCCATTATTAAAAATCATTAACCACTCACTAATCGACCTACCTGCACCCTCAAATATTTCCACATGATGAAACTTCGGATCCTTATTAGGGATCTGCTTAGGCCTTCAAATCCTCACAGGCCTATTTTTAGCCATACATTACACATCAGACACCCTTACAGCATTCTCATCAGTTACTCATATCTGTCGAGACGTCAACTACGGATGAATCATCCGATATCTCCATGCCAACGGAGCTTCCATATTCTTTATCTGCCTCTTTCTACATGTAGGACGAGGAATCTATTACGGATCATACAATTACTTAGAAACATGAAATATCGGAATCATCTTATTATTTGCTCTAATAGCAACAGCATTTATAGGATATGTACTCCCATGAGGACAAATATCATTCTGAGGAGCCACAGTCATTACAAACCTTTTATCAGCCATCCCATACGTAGGAACCTCCCTAGTTGAATGAATCTGAGGCGGATTCTCAGTCGATAAAGCTACCCTAACACGCTTTTTCGCATTCCACTTCATCCTCCCATTCATTATCACCGCCCTAGTCATCGTACACCTTTTATTCCTACACGAAACAGGATCTAACAACCCTACAGGGTTGGACTCAAACGCAGACAAAATCCCTTTTCACCCTTACTACACAATCAAAGATATTTTAGGGTTTATTATTATATTTCTATTCCTCATAATTCTAGTACTTTTTATACCAGACATACTAGGTGACCCAGACAATTACACCCCGGCAAACCCACTAAGTACACCACCCCATATCAAACCAGAATGATACTTTCTCTTCGCCTACGCAATCCTACGCTCAATCCCTAATAAACTTGGAGGCGTTCTAGCCCTCATTCTTTCCATCCTCATCTTAATCCTAATACCTCTTCTACACACATCCGCCCAACGAAGCCTAATATTCCGCCCAATTGGACAATGTCTATTCTGAATCTTAGTCGGTGACCTATTTATCCTCACATGAATTGGAGGACAACCAGTCGAACACCCATTCATCATCATTGGACAACTAGCCTCAATCATATACTTCACCATCATTCTCATCCTCATACCATTAGCCGGTATCTTAGAAAACAAAATCATAAAACTTTCACTAATGGGGATGCAGGCAGCCATCGAGCAAGCCATGAAGAGTCGTGAGATTGTGGGCATCTCAGACCCTCAGACAATGGCCCATGTGCTGACAGCTGGGGTGCAGAATTCCTTGAATGACCCACGCCTCTTCATCTCCTATGAGCCCAGTACCCTCGAGGCTCCTCAGCAAGCCCCAACACTCACCAACTTCACTCAAGAAGAACTACTGGCCTGGCTACAGAGGAACATCCATCATGAGGTTCTGGAGGGCAACGTGGGTTACCTTCGGGTGGACGATCTCCCTGGCCAGGAAGTAATGAGTAAGCTATGGGGGTTCCTGGTGGGCCACGTGTGGAGGCAGCTCATGGGAACCTCTGCCTTGGTGCTGGATCTCCGACACTGTACAGGGGGCCATGTCTCTGCCATCCCCTATGTCATCTCCTACTTGCACCCCGAGAACACTGTCATACATGTGGACACCATCTATGATCGACCCTCCAATACTACCACAGAGATCTGGACCTTGCCCAACGTCCTGGGGGAGAGGTACAGTGCTGACAAGGATGTGGTGCTCCTCACCAGTGGCCGCACTGGAGGAGTGGCTGAAGACATTGCCTACATTCTCAAGCAGATGCGCAGGGCCATCGTGGTGGGTGAGCGGACTGAGGGGGGTGCCCTAGACCTCCAGAAACTGAGGATAGGTCAGTCCAACTTCTTCCTCACAGTGCCCGTGTCCAGGTCCCTAGGACCCCTGGGCGGAGGTGGC
Mindomys                    ATGACAATCATACGAAAAACTCACCCAATACTTAAAATTATTAATCACTCATTCATTGATCTACCCACCCCATCTAACATCTCATCATGATGAAACTTCGGCTCACTACTAGGAACCTGCCTAATAGTACAAATTATCACAGGATTATTCCTAGCAATACACTACACCTCAGACACCACCACAGCATTCTCCTCAGTTACTCACATTTGCCGTGACGTAAATTACGGCTGATTAATCCGATATATTCACGCCAACGGAGCCTCAATATTCTTTATCTGCCTATTCATCCACGTAGGACGAGGTATCTACTACGGCTCCTATATACTCAAAGAAACATGAAACATCGGAATCATCCTACTCCTGACAACTATAGCAACAGCATTTGTAGGCTACGTACTACCATGGGGGCAAATATCATTCTGAGGTGCCACAGTAATTACTAACCTACTCTCAGCCATTCCTTACATCGGCACAACCCTAGTAGAATGAATCTGAGGGGGCTTTTCAGTTGATAAAGCCACATTAACCCGATTCTTCGCCTTCCACTTCATCCTCCCATTTATCATTACAGCCCTAGTCCTAGTTCACCTATTATTTCTCCACGAAACAGGCTCCAACAACCCATCAGGACTTAATTCAAATTCCGATAAAATTCCTTTTCACCCCTACTATACAATCAAGGACCTATTAGGAGTATTACTTCTATTAATAGTTCTCATAATTTTAGTATTATTTTTCCCTGATGTTCTCGGAGACCCAGATAATTATACACCAGCAAATCCACTTAACACACCAGCACACATTAAGCCAGAATGGTACTTCCTATTTGCTTACGCTATCCTACGATCAATCCCAAACAAACTAGGAGGAGTACTAGCCCTACTTCTATCTATCCTGATTCTAGCTGCATTTCCACTTCTAAACTCATCCAAACAACACGGACTAATATATCGCCCAATCACACAAATCATATACTGAATCTTTATCGCCAACCTCTTTATCCTCACATGAATTGGAGGTCAACCAGTAGAATATCCATTCACAACCATCGGACAAGCCGCATCCATTCTCTACTTCACAATCATTATTATCCTAATACCAATAGCTAGCACAATTGAAAATAACATCATAAAACTACACCTGATGGGAATGCAAGCAGCCATTGAGCAGGCTATGAAGAGTCGTGAGATTCTGGGCATCTCAGACCCTCAGATGCTGGCCCATGTGCTGACAGCCGGAGTGCAGAGTTCCTTGAATGACCCACGCCTCTTTATCTCCTATGAGCCCAGCACCCTCGAGGCTCCCCAACAAGTACCAATGCTCACCAACCTYACCCGAGAAGAACTTCTGGCCCAGGTACAGAGGAACATCCACCATGAAGTTCTTGAGGGTAATGTGGGTTACCTGCGAGTGGATGACCTTCCTGGCCAGGAGGTACTGAGTGAGCTGGGAGAATTCTTGGTGGCCCATGTGTGGAGGCAGCTCATGAGCACCTCTTCCTTAATACTAGATCTTCGGCACTGTGCTGGTGGTCACATCTCTGGGATACCTTATGTCATCTCCTACTTGCACCCTGGAAACACAGTCATGCATGTGGATACCATCTATGACCGCCCCTCCAACACCACCACTGAGATCTGGACCTTGCCCAAGGTCCTAGGAGAGAGATACAGTGCTGACAAAGATGTGGTAGTCCTCACCAGTGGACATACTGGGGGTGTGGCTGAGGACATCACCTAYATCCTCAAGCAGATGCGCAGAGCCATAGTGGTGGGTGAGCAGACAGAGGGTGGTGCTCTGGACCTCCAGAAGCTGAGAATAGGCGAGTCCGACTTTTTCCTCACGGTTCCTGTGTCCAGGTCTCTGGGACCCCTGGGAGGAGGTGGT
Microtus                    ATGACAATTATCCGAAAAAAACACCCACTAATCAAAATTATCAACCACTCATTCATNNNNNNNNNNNCTCCATCAAACATCTCATCATGGTGAAACTTCGGCTCCCTACTANNNNNNTGCCTAATCATTCAAATTCTCACAGGACTATTCCTGGCCATACACTATACATCAGATACAACAACAGCATTCTCATCAGTAGCCCACATCTGCCGAGACGTAAATTACGGCTGACTCATCCGATATATACATGCTAACGGAGCCTCCATATTCTTCATCTGTCTATTCATACATGTAGGACGAGGAATCTATTACGGCTCCTACAACATAATCGAAACATGAAACATAGGAATCGTATTACTGTTCGCAGTCATAGCAACTGCATTCATAGGCTACGTACTACCATGAGGACAAATATCATTCTGAGGAGCCACAGTAATCACAAACCTATTATCAGCTATCCCCTACATCGGCACAACACTAGTAGAATGAATCTGAGGCGGCTTCTCAGTAGACAAAGCTACCCTCACACGATTCTTTGCCTTCCATTTCATTTTACCATTTATTATTACCGCACTCGTACTAGTACACTTACTATTCCTACACGAAACAGGTTCAAACAACCCAACCGGCCTAAACTCAGACACAGATAAAATTCCATTCCACCCATACTACACAATCAAAGATTTCTTAGGAGTCCTATTATTATTAATAGCTTTCATAATTTTAACTTTATTTTTCCCAGATATTCTCGGAGACCCCGACAATTACACTCCTGCAAATCCACTCAATACTCCACCACACATTAAACCAGAGTGGTACTTCCTCTTCGCCTATGCCATCTTACGTTCTATCCCTAATAAACTAGGTGGCGTCCTAGCACTAATTCTATCTATCTTAATCTTAGCTCTCATACCTCTCCTCCACACCTCAAAACAAAAAACACTAACTTTCCGCCCAATCACACAAACAATATACTGAATCCTAGTAGCCGACCTCCTCATCCTCACATGAATCGGCGGCCAACCAGTTGAATACCCATTCATTATCATTGGACAAGCAGCCTCAATTGCCTACTTCACCATCATCGTAATTCTAATACCAATCGCAGGAATAATCGAAAACAACATCCTAGACCTAGATNNNNNNNNNNNNNNAGCAGCCATTGAGCAGGCTATGAAGAGTCGTGAGATTCTGGGCATCTCAGACCCTCAGATGCTGGCCCATGTGCTGACAGCMGGAGTGCAGAGWTCCTTGAATGACCCACGCCTCTTYATCTCCTATGAGCCCAGCACCCTCGAGGCTCCCCAGCCAGCACCRACACTCACCAACCTCACCCGAGAAGAACTACTGGCCCAGCTACAGAAGAGCATCCACCATGAGGTCCTTGAGGGCAACGTGGGTTACCTACGAGTGGATGACCTCCCCAGCCAGGAGGTACTGAGTGAGCTGGGGGGGTTCTTGGTGACCCATATGTGGAGGCAGCTCATGAACACCTCCTCCTTGGTGCTCGATCTCCGGGACTGTACTGGTGGTCACATCTCTGGGATCCCTTATTTCATCTCCTACTTGAACCCTGGGAACACCGTCATGCACGTGGATACCATCTATGATCGCCCCTCCAATACCACCACCGAGATCTGGACCCTGCCCARMGTCCTAGGGGAGAGATACAGCGCTGACAAAGACGTRGTAGTCCTCACCAGTGGACGCACTGGGGGTGTGGCTGAGGACATCGCGTATATCCTCAAGCAGATGCGRAGGGGCATCGTGGTGGGCGAGCGGACGGAGGGTGGTGCCCTGGACCTCCAGAAGCTGAGAATAGGCCAGTCCAACTTCTTCCTCACACTGCCCGTGTCCAGGTCCCTGGGACCCTTGGGAGGAGGTGGC
Microryzomys                ATGACAATCATACGAAAAAATCACCCACTACTCAAAATTATTAACCACTCATTCATTGACCTACCAACACCATCCAACATCTCAGCATGATGAAATTTCGGCTCACTACTAGGAATTTGCCTAATAGTCCAAATCATTACAGGATTATTCCTAGCAATACACTACACCTCAGATACAACCACAGCATTCTCCTCAGTCACCCACATTTGCCGAGACGTAAACTACGGCTGACTTATCCGATACGCCCATGCTAATGGGGCTTCCATATTTTTTATCTGCCTTTTTATCCATGTAGGACGAGGTATCTATTATGGTTCCTATATACTAAATGAAACTTGAAATATTGGAATCATTCTATTACTTACCACCATAGCAACAGCATTTGTAGGTTATGTACTTCCATGGGGCCAAATATCATTCTGAGGTGCCACTGTAATCACAAACCTATTATCAGCAATTCCATATATTGGCACTACACTTGTAGAATGAATCTGAGGCGGCTTCTCGGTAGACAAAGCCACCCTAACCCGCTTCTTCGCTTTCCACTTCATTCTACCATTTATCATCACAGCCCTAGTTCTAGTTCACTTACTCTTCCTTCACGAAACAGGATCTAATAACCCCTCAGGATTAAACTCAGACTCTGACAAAATCCCATTCCACCCATATTATACAATCAAAGACATTCTCGGAGTTCTCCTCCTATTAATAGTTCTCATATTTTTGGTTTTATTTTTCCCAGATGTTTTAGGAGACCCTGATAATTATACACCAGCAAATCCACTCAACACCCCAGCACACATTAAACCAGAATGATACTTTCTATTCGCCTACGCTATTCTCCGATCTATCCCTAACAAACTAGGAGGAGTTCTAGCCTTACTCCTATCTATCCTAATCCTAGCTGCATTCCCCTTACTAAACTCATCAAAACAACATGGATTAATCTACCGCCCAATCACACAAACACTCTATTGAATTTTCGTTGCTAACCTACTTATCCTAACCTGAATCGGCGGACAACCCGTAGAATACCCATTTACAACAATTGGACAAATTTCATCAATTATATACTTCATAATTATCGTAATCTTCATGCCTATAGCTAGCATAGTCGAAAACAATATCCTAAAATTCATTCTGATGGGAATGCAAGCAGCCATTGAGCAGGCTATGAAGAGTCGTGAGATTCTGGGCATCTCAGACCCTCAGATGCTGGCCCATGTGCTGACAGCCGGAGTACAGAGTTCCTTGAATGACCCACGCCTCTTTATCTCCTATGAGCCCAGTACCCTTGAGGCTCCCCAACAAGCGCCAACGCTCACCAACCTCACCCGAGAAGAACTGCTGGCCCAGGTACAGAGGAATATCCACCATGAAGTTCTTGAGGGAAATGTGGGTTACYTACGAGTGGATGACCTTCCTGGCCAGGAGGTACTGAGTGAGCTGGGGGAATTCTTGGTGGCCCATGTGTGGAGGCAGCTCATGAGCACCTCTTCCTTAATACTAGATCTTCGGCACTGTGCTGGTGGTCACATCTCTGGGATAAGTTATATCATTTCCTACTTGCACCCTGGGAACACAGTCATGCACGTGGATACCATCTATGACCGCCCATCCAACACCACCACTGAGATCTGGACCTTGCCCAAGGTCCTAGGAGAGAGATACAGTGCTGACAAAGATGTGGTAGTCCTCACCAGTGGACATACTGGGGGTGTGGCTGAGGACATCACCTACATCCTCAAGCAGATGCGCAGAGCCATAGTGGTGGGTGAGCGGACAGAGGGTGGTGCCCTGGACCTCCAGAAGCTGAGAATAGGCCAGTCCAACTTTTTTCTCACAGTTCCTGTGTCCAGGTCTCTGGGACCCCTGGGCGGAGGTGGC
Microakodontomys            NNNNNNATCATACGAAAAAAACACCCACTACTTAAAATCATTAATCACTCATTCATTGATCTACCAACCCCTTCCAACATCTCCTCATGATGAAACTTCGGATCACTACTAGGCATCTGCCTAATAATCCAAATTATAACAGGACTATTCTTAGCAATACATTATACATCTGACACAGCAACAGCATTCTCCTCAGTAACACATATCTGTCGAGACGTAAATTACGGCTGATTAATCCGATATGCCCATGCCAATGGAGCCTCCATATTTTTCATCTGTCTTTTCATCCATGTCGGCCGAGGTATCTACTACGGATCTTACATACTAAACGAAACCTGAAACATCGGCATCATCCTTCTACTCACAACCATAGCAACAGCATTTGTAGGCTATGTACTTCCATGGGGCCAAATATCATTCTGAGGCGCTACTGTAATTACTAATCTTCTATCAGCAATTCCATATATCGGAACCACCCTCGTAGAATGAATTTGAGGCGGATTTTCAGTCGATAAAGCAACACTAACCCGATTTTTCGCATTTCACTTTATTCTTCCATTCATCATTGCAGCCATGGCATTAGTTCACCTTCTATTTTTACACGAGACAGGATCAAACAACCCATCAGGATTAAATTCAGACTCAGATAAAATTCCCTTCCACCCCTACTATACAATCAAAGACCTGCTAGGAATTTTAATACTATTAATAGTTCTCATAATTTTAGTTCTATTTTTCCCAGATATGCTCGGAGACCCAGACAATTATACCCCAGCAAATCCACNNNNNNNNNNNNNNNNNNNNNNNNNNNNNNNNNNNNNNNNNNNNNNNNNNNNNNNNNNNNNNNNNNNNNNNNNNNNNNNNNNNNNNNNNNNNNNNNNNNNNNNNNNNNNNNNNNNNNNNNNNNNNNNNNNNNNNNNNNNNNNNNNNNNNNNNNNNNNNNNNNNNNNNNNNNNNNNNNNNNNNNNNNNNNNNNNNNNNNNNNNNNNNNNNNNNNNNNNNNNNNNNNNNNNNNNNNNNNNNNNNNNNNNNNNNNNNNNNNNNNNNNNNNNNNNNNNNNNNNNNNNNNNNNNNNNNNNNNNNNNNNNNNNNNNNNNNNNNNNNNNNNNNNNNNNNNNNNNNNNNNNNNNNNNNNNNNNNCTGATGGGAATGCAAGCAGCCATTGAGCAGGCTATGAAGAGTCGTGAGATTCTGGGCATCTCAGACCCTCAGATGCTGGCCCATGTGCTGACAGCAGGAGTGCAGAGTTCCTTGAATGACCCACGCCTCTTTATCTCCTATGAGCCCAGTACCCTCGAGGCTCCCCAACAAGCACCAATGCTCACCAACCTCACCCGAGAAGAACTGCTGGCCCAGGTACAGAGGAATATCCACCATGAAGTTCTCGAGGGAAATGTGGGTTACCTACGAGTGGATGACCTTCCTGGCCAGGAGGTACTGAGTGAGCTGGGGGAATTCTTGGTGGCCCATGTGTGGAGGCAGCTCATGAGCACCTCTTCCTTAATACTAGATCTTCGGCACTGTGCTGGTGGTCACATCTCGGGGATACCTTATATCATCTCCTACTTGCACCCTGGGAACACAGTCATGCACGTGGATACCATCTATGACCGCCCATCCAACACCACCACTGAGATCTGGACCTTGCCCAAGGTCCTAGGAGAGAGATACAGGGCTGACAAAGATGTGGTAGTCCTCACCAGTGGACATACTGGGGGTGTGGCTGAGGACATCACCTACATCCTCAAGCAGATGCGCAGAGCCATAGTGGTGGGTGAGCGGACAGAGGGTGGTGCCCTGGACCTCCAGAAGCTGAGAATAGGCCAGTCCAACTTTTTCCTCACAGTTCCTGTGTCCAGGTCTCTGGGACCCCTGGGCGGAGGTGGC
Mesocricetus                NNNNNNNNNNNNNNNNNNNNNNNNNNNNNNNNNNNNNNNNNNNNNNNNNNNNNNNNNNNNNNNNNNNNNNNNNNNNNNNNNNNNNNNNNNNNNNNCTTTGGATCCTTAATTGGACTTTGCCTAATTATTCAAATCCTTACAGGCCTATTCCTAGCCATACACTATACATCAGACACTACTACAGCCTTCTCATCAGTAGCACATATTTGTCGAGACGTAAACTATGGTTGACTAATTCGCTATCTTCATGCTAATGGAGCTTCAATATTCTTTATTTGCTTATTTCTTCATGTCGGTCGGGGTATCTACTATGGCTCATATACTATAGTAGAAACTTGAAACGTTGGAATTATTTTACTATTCGCAGTTATAGCTACAGCATTCGTAGGCTACGTACTACCATGAGGCCAAATATCATTTTGAGGAGCTACAGTCATCACTAATCTTCTATCAGCTATCCCTTACATCGGCACAACTCTAGTAGAATGAATTTGAGGCGGGTTTTCAGTCGATAAAGCCACACTAACTCGATTCTTTGCATTTCATTTCATTCTCCCATTTATTGTAACAGCACTTGTTCTAGTTCACCTTCTATTCTTACATGAAACAGGATCTAATAACCCATCAGGCCTAAACTCAGATGCAGATAAAATCCCATTTCACCCTTATTATACAATTAAAGACCTCTTAGGTGTATTCCTACTATTGATTGCCCTCATAACTTTAGTATTGTTTTTCCCAGATGTTCTCGGAGACCCAGATAATTATACTCCTGCAAATCCACTTAATACTCCAGCACATATTAAACCAGAATGATATTTTCTATTCGCATACGCTATCTTACGATCTATCCCCAATAAACTAGGCGGAGTTCTAGCTCTAATTCTCTCCATCCTAGTCCTAGCTGCTCTACCCCTTCTTCATACATCAAAACATCGAGCTATAATCTTCCGACCTATCACACAAACTATATACTGAATTCTAGTCGCAGACTTACTTTTACTAACTTGAATCGGAGGANNNNNNNNNNNNNNNNNNNNNNNNNNNNNNNNNNNNNNNNNNNNNNNNNNNNNNNNNNNNNNNNNNNNNNNNNNNNNNNNNNNNNNNNNNNNNNNNNNNNNNNNNNNNNNNNNNNNNNNNCTGATGGGGATGCAAGCAGCCATTGAGCAGGCTATGAAGAGTCGTGAGATTCTGGGCATCACAGACCCTCAGACGCTGGCCCAGGTGCTGACAGCCGGAGTGCAGAGCTCCTTGAATGACCCACGCCTCTTCATCTCCTATGAGCCCAGTTCCCTTGAAGGTCCCCAGCAAGCACCGGCACTCACCAACCTCACCCGAGAAGAGCTACTGGCCCAGCTGCAGAGGAACATCCACCATGAGGTTCTCGAGGGCAATGTGGGTTACCTACGAGTGGATGACCTCCCGGGCCAGGAGGTGCTGAGTGAACTGGGGGAGTTCTTGGTGGCCCACGTGTGGAGGCGGCTCATGGGCACCTCCTCCTTGGTGCTAGATCTCCGGCACTGCACTGGTGGTCACATCTCCGGGATCCCGTATGTCATCTCCTACTTGCACCCAGGGAACACTGTCACGCACGTGGATACCATCTATGATCGCCCCTCCAATACCACCACTGAGATCTGGACCTTGCCAAAGATCCTGGGGGAGAGATACAGTGCCGACAAGGATGTGGTAGTCCTCACCAGTGGACGTACCGGGGGCGTGGCTGAGGACATCGCCTACATCCTCAAGCAGATGCGCAGGGCCATCGTGGTGGGTGAGCGGACCGAGGGTGGAGCCCTGGACCTCCAGAAGCTGAGAATAGGCCAGTCCAACTTCTTCCTCACAGTGCCCGTGTCCAGGTCCCTGGGGCCCCTGGGCGGAGGTGGC
Melanomys                   ATGACAATTATACGAAAAAAACACCCATTACTCAAAATTATCAACCACTCATTTATTGACCTTCCAACCCCCTCCAACATCTCATCATGATGAAATTTCGGATCACTACTAGGAATTTGCCTAATAGTACAAATCATTACAGGACTATTTCTAGCAATACACTATACATCAGATACAACAACAGCATTCTCCTCAGTCGCCCATATCTGTCGAGACGTTAACTACGGCTGACTAATCCGATATGCCCATGCAAACGGAGCTTCAATATTCTTTATCTGCCTATTCATCCACGTCGGCCGTGGTATTTACTATGGATCCTTCATACTTAACGAAACCTGAAATATCGGTATCATCCTTCTGCTTACTACTATAGCAACAGCATTTGTAGGCTACGTATTGCCATGAGGCCAAATATCATTCTGAGGAGCCACTGTAATTACAAATTTACTATCAGCAATCCCATACATCGGAACTACCCTAGTAGAATGAATTTGAGGAGGATTCTCAGTAGACAAAGCTACACTAACCCGATTCTTCGCCTTCCACTTTATTCTTCCATTCATCATTACAGCCCTAGTTCTAGTTCACCTTCTATTTCTTCACGAAACAGGATCAAACAACCCATCAGGACTAAACTCAGACTCAGACAAAATTCCATTTCACCCCTACTACACAATTAAAGACCTACTTGGAATTTTACTTCTATTAATAGTTCTCATAATTCTGGTTTTATTTTTCCCAGATGTTCTCGGAGACCCAGACAATTATACACCAGCAAATCCACTCAACACCCCAGCACACATCAAGCCAGAGTGATATTTCCTTTTTGCCTACGCCATCCTACGATCTATTCCAAACAAACTAGGCGGAGTACTAGCCCTGCTACTCTCAATTCTTATCTTAGCAGCATTCCCCCTTCTTAATTCTTCCAAACAACATGGACTAATCTATCGCCCAATCACACAATTCCTTTACTGAATCTTCATCGCTAACCTACTCATCCTAACATGAATCGGAGGTCAACCAGTAGAATACCCTTTCACCATAATCGGACAAGTTTCATCAATTCTATACTTCACTATTATTGTTATCCTAATACCAATAGCCAGCATAATCGAAAACGATATCCTAAAACTACATNNNNNNNNNNNNNNNNNNNNNNNNNNNCAGGCTATGAAGAGTCNTGAGATTCTGAGCATCTCANACCCTCAGATGCTGGCCCATGTGCTGACTGCTGGAGTGCANAGTTCCTTGAATGACCCACGCCTCTTTATCTCCTATGAGCCCAGTATCCTCGAGGCTCCCCAACAAGCACCAATGCTCACCAGCCTCACCAGAGAAGAACTGCTGGCCCAGGTACAGAGGAATATCCACCATGAAGTTCTTGAGGGAAATGTGGGTTACCTACGAGTGGATGACCTTCCTGGCCAGGAGGTACTGAGTGAGCTGGGGGAATTCTTGGTGGCCCATATGTGGAGGCAGCTCATGAGCACCTCTTCCTTAATACTAGATCTTCGGCACTGTGCTGGCGGTCACATCTCTGGGATACCTTATATCATCTCCTACTTGCACCCTGGGAACACAGTCATGCACGTGGATACCATCTATGACCGCCCATCCAACACCACCACTGAGATCTGGACCTTGCCCAAGGTCCTGGGGGAGAGATACAGTGCTGACAAAGATGTGGTAGTCCTCACCAGTGGACATACTGGGGGTGTGGCTGAGGACATCACCTACATCCTCAAGCAGATGCGCAGAGCCATAGTGGTGGGTGAGCGGACAGAGGGTGGTGCCCTGGACCTCCAGAAGCTGAGAATAGGCCAGTCCAACTTTTTCCTCACAGTTCCTGTGTCCAGGTCTCTGGGACCCCTGGGCGGAGGTGGC
Lundomys                    NTGACAATTATACGAAAAAAACANCCGCTACTTAAAATTATTAACCACTCACTAATTGACTTACCAACCCCATCCAACATTTCATCTTGATGAAACTTCGGGTCACTACTAGGAATCTGTCTAATAATACAAATCATCACAGGTCTATTCCTAGCAATACACTACACATCAGACACAGCCACAGCATTCTCCTCAGTCACACATATTTGCCGAGATGTAAACTACGGATGATTAATCCGATATGCCCACGCTAACGGAGCCTCTATATTCTTTATCTGTCTTTTCATTCACGTAGGACGAGGAATTTATTACGGATCCTATATACTAAATGAAACCTGAAACATTGGAATTATCCTACTTCTTACAACCATAGCCACAGCATTCGTAGGATACGTACTACCATGAGGACAAATATCATTCTGAGGAGCCACAGTAATCACTAACTTACTATCAGCAATTCCATATATCGGAACAACCCTAGTTGAATGAATCTGAGGTGGTTTCTCAGTAGACAAAGCCACCCTAACCCGATTCTTCGCCTTCCACTTTATTTTACCATTTATTATTACAGCCCTAGTATTAGTCCACCTCCTATTCCTCCATGAAACAGGATCAAATAACCCATCAGGACTAAACTCTGACTCCGACAAAATCCCCTTCCATCCATATTATACAATCAAAGACCTTCTAGGAATTTTAATCCTATTAATAGTTCTCATAATTTTGGTTTTATTTTTCCCAGATGTTCTAGGAGACCCGGATAATTATACACCAGCANNNNNNNNNNNNNNNNNNNNNNNNNNNNNNNNNNNNNNNNNNNNNNNNNNNNNNNNNNNNNNNNNNNNNNNNNNNNNNNNNNNNNNNNNNNNNNNNNNNNNNNNNNNNNNNNNNNNNNNNNNNNNNNNNNNNNNNNNNNNNNNNNNNNNNNNNNNNNNNNNNNNNNNNNNNNNNNNNNNNNNNNNNNNNNNNNNNNNNNNNNNNNNNNNNNNNNNNNNNNNNNNNNNNNNNNNNNNNNNNNNNNNNNNNNNNNNNNNNNNNNNNNNNNNNNNNNNNNNNNNNNNNNNNNNNNNNNNNNNNNNNNNNNNNNNNNNNNNNNNNNNNNNNNNNNNNNNNNNNNNNNNNNNNNNNNNNNNNNNNNNNNNNNATGGGATGCAAGCAGCCATTGAGCAGGCTATGAAGAGTCGTGAGATTCTGGGCATCTCAGACCCTCAGATGCTGGCCCATGTGCTGACAGCCGGAGTACAGAGTTCCTTGAATGACCCACGTCTCTTTATCTCCTATGAGCCCAGTACCATCGAGGCTCCCCAACAAGCACCAACGTTCACCAACCTCACCCGAGAAGAACTGCTGGCTCAGGTACAGAGGAATATCTACCATGAAGTTCTTGAGGGAAATGTGGGTTACCTACGAGTGGATGACCTTCCTGGCCAGGAGGTACTGAGTGAGCTGGGGGAGTTCTTGGTGGCCCATGTGTGGAGGCAGCTCATGAGCACCTCTTCCTTAATACTAGATCTTCGGCACTGTGCTGGTGGTCACATCTCTGGGATACCTTACATCATCTCCTACTTGCACCCTGGGAACACAGTCATGCACGTGGATACCATCTATGACCGCCCATCCAACACCACCACTGAGATCTGGACCTTGCCCAAGGTCCTAGGGGAGAGATACAGTGCTGACAAAGATGTGGTAGTCCTCACCAGTGGACATACTGGGGGTGTGGCTGAGGACATCACCTACATTCTCAAGCAGATGCGCAGAGCCATAGTGGTGGGTGAGCGGACAGAGGGTGGTGCCCTGGACCTCCAGAAGCTGAGAATAGGCCAGTCCAACTTTTTCCTCACAGTTCCTGTGTCCAGGTCTCTGGGACCCCTGGGCGGAGGTGGC
Loxodontomys                ATGACAATCATACGAAAAACTCACCCACTATTTAAAATTATTAATAACTCATTTATTGATCTACCCACTCCATGCAATATCTCCTCATGATGAAACTTTGGATCCCTTCTAGGCGTATGCCTAATTATACAAATCCTTACCGGGTTGTTTTTGGCAATACACTATACATCTGATACCGCAACAGCATTTTCCTCTGTAACTCATATTTGCCGAGATGTAAATTACGGCTGACTGATTCGTTATATACACGCAAATGGAGCCTCTATATTCTTCATTTGTATATTCATTCACGTTGGCCGAGGTATTTACTATGGCTCTTATATACTATCAGAAACCTGAAATATTGGTATTATTTTATTCCTAACAACCATAGCAACCGCATTCGTAGGCTATGTACTTCCATGAGGACAAATATCTTTTTGAGGCGCAACAGTTATCACAAACCTTCTCTCAGCAATTCCCTATATCGGAACAACCTTAGTAGAATGAATCTGAGGAGGCTTTTCAGTTGATAAAGCTACATTAACACGATTCTTCGCATTTCACTTCATCTTACCATTCATTATTACAGCCTTCGTACTAGTACATCTATTATTTCTTCATGAAACAGGCTCTAACAACCCATCCGGACTAAACTCTGATGCAGACAAAATTCCTTTCCACCCGTACTATACAATTAAAGACCTACTGGGGGTGCTCCTTCTATTAATAGTTCTCATAATTTTGGTTTTATTTTTCCCTGATGTTCTCGGAGACCCCGATAATTATACACCAGCAAATCCACTCAACACTCCAGCACATATTAAACCAGAATGATATTTCCTTTTTGCCTATGCAATTCTACGATCCATTCCTAACAAACTAGGTGGAGTATTAGCACTCATCTTATCAATCCTAATCCTTGCCTTATTCCCCCTACTTAACTCCTCTAAACAACATGGATTAATTTACCGCCCAATTACCCAAACTATCTACTGAATTTTTATCGCCAACCTTCTAATTCTTACATGAATTGGAGGTCAACCAGTAGAATACCCATTCACAATAATCGGACAAATTGCATCTGTCTCATACTTTTCAATTATTGTAATCTTAATACCAATTGCTAGCATAATTGAAAATGACATCCTCAAACTTCACCTGATGGGAATGCAAGCAGCCATTGAGCAGGCTATGAAGAGTCGTGAGATTCTGAGCATCTCTGACCCTCAGATGCTGGCCCATGTGCTGACAGCCGGAGTGCAGAGTTCCTTGAATGACCCACGCCTCTTCATCTCCTATGAGCCCAGTACCCTTGAGGCTCCCCAGCAAGCACCAACGGTCACCAACCTCACCCGAGAAGAACTGCTGGCCCAGCTACAGAGGAACATCCACCATGAAGTTCTTGAGGGCAATGTGGGTTACCTACGAGTGGATGACCTTCCCAGCCAGGAGGTACTGAGTGAGCTGGGGGGATTCTTGGTGGCCCATGTGTGGAGGCAGCTCATGAGCACCTCTTCCTTAGTACTAGATCTTCGGCACTGTGCTGGTGGTCACATTTCTGGGATACCTTATGTCATCTCCTACTTGCACCCTGGGAACACAGTCATGCACGTGGATACCATCTATGATCGCCCCTCCAACACCACTACTGAGATATGGACCTTGCCCAAGGTGCTAGGGGAGAGATACAGTGCTGACAAAGATGTGGTAGTCCTCACCAGTGGACATACTGGGGGTGTGGCTGAGGACATCACCTACATCCTCAAGCAGATGCGCAGAGCCATAGTGGTGGGTGAGCGGACAGAGGGCGGTGCCTTGGACCTCCAGAAGCTGAGAATAGGCCAGTCCAACTTTTTCCTCACAGTTCCTGTGTCCAGGTCTCTGGGACCCCTGGGAGGAGGTGGC
Lenoxus                     ATGACAATCATACGAAAAAACCACCCACTACTCAAAATAATTAACCACTCATTTATTGACCTCCCAACACCCTCCAACATTTCATCCTGATGAAACTTCGGATCATTACTTGGCATCTGCCTAATAATCCAAATCCTAACAGGACTATTCCTAGCTATACATTACACATCAGACACAGCCACAGCATTCTCTTCAGTCGCCCACATTTGCCGAGATGTGAACTACGGATGACTAATTCGATACCTACATGCCAACGGAGCTTCCATATTCTTTATCTGCCTATTCATTCACATCGGACGAGGCATCTACTATGGCTCCTTTATACTCTCAGAAACCTGAAACATCGGCATTATTCTATTCTTAACAACAATAGCAACAGCATTTGTAGGCTATGTACTCCCATGAGGACAAATATCCTTCTGAGGAGCTACCGTAATCACAAACCTCCTCTCAGCAATCCCCTACATTGGCAATACTCTAGTTGAATGAATCTGAGGGGGATTCTCAGTAGATAAAGCCACTTTAACGCGCTTCTTTGCCTTCCACTTTATCTTACCATTTATCATCACGGCCCTAGTCCTAGTTCACCTTCTATTCCTCCATGAAACAGGTTCTAACAACCCTTCAGGACTAAACTCAGACTCTGACAAAATCCCCTTTCACCCTTATTATACAATCAAAGACTTCCTAGGCATCCTTCTTCTATTATTAGCCCTCACAATTTTAGTCCTATTTTTCCCAGACATCCTAGGTGACCCCGACAATTTTACCCCCGCAAACCCACTCAACACCCCAGCACACATTAAACCAGAATGATATTTCCTATTTGCCTACGCCATCCTACGATCCATCCCTAACAAACTAGGAGGAGTCTTAGCCCTAATCTTATCTATTCTCGTCCTAGCAACATTTCCCCTACTTAACTCCTCCAAACAACACGGATTAATATACCGTCCAATTACACAAACCCTATTCTGAATCTTCACCGCCAATCTCCTCGTCCTTACATGAATTGGAGGCCAACCAGTAGAATATCCATTCACAACTATCGGACAAATCGCATCAATCCTGTATTTCACCATTATCATTATCCTCATACCCATCGCCAGCATAATCGAAAACGACATTCTCAAACTCCGCCTGATGGGAATGCAAGCAGCCATTGAGCAGGCTATGAAGAGTCGTGAGATTCTGGGCATCTCAGACCCTCAGATACTGGCCCATGTGCTGACAACCGGAGTGCAGAGTTCCTTGAATGACCCACGCCTCTTCATCTCCTATGAGCCCAGACCCCTCGAGGCTCCCCAGCAAGCACCAACGCTCACCAACCTCACCCGAGAAGAACTGCTGGCCCAGCTACAGAGGAACATCCACCATGAAGTTCTTGAGGGCAATGTGGGTTACCTGCGAGTGGATGACCTTCCTGGCCAGGAGGTACTGAGTGAGCTGGGGGAATTCTTGGTGACCCATGTGTGGAGGCAGCTCATGAGCACCTCCTCNTTAGTACTGGATCTTCGGTACTGTGCTGGTGGTCACATCTCTGGGATACCTTATGTCATCTCCTACTTGTACCCTGGGAACACAGTCATGCACGTGGATACCATCTATGATCGCCCCTCCAACACCACCACTGAGATCTGGACCTTGCCCAAGGTCCTAGGGGAGAGATACAGTGCTGACAAAGATGTGATAGTCCTCACCAGTGGACATACTGGGGGTGTGGCCGAGGACATCACCTACATCCTCAAGCAGATGCGCAGAGCCATAGTGGTGGGTGAGAGGACAGAGGGAGGTGCCCTGGACCTCCAGAAGCTGAGAATAGGCCAGTCCAACTTTTTCCTCACAGTTCCTGTGTCCAGGTCTCTGGGACCCCTGGGAGGAGGTGGC
Kunsia                      ATGACAATCATACGAAAATCCCACCCACTACTCAAAATCATAAATCATTCATTCATTGACTTACCCACCCCATCCAACATCTCTTCCTGATGAAATTTCGGATCCCTACTTGGCATCTGCCTAATAATCCAAATCCTAACAGGACTTTTCCTAGCCATACACTACACATCAGACACAACCACAGCATTCTCCTCAGTTGCCCACATCTGCCGAGATGTAAACTACGGCTGACTAATCCGATATCTCCATGCCAACGGAGCCTCCATATTCTTTATCTGCCTATTCATCCACGTAGGACGAGGCATCTACTATGGGTCCTACACACTTCGAGAAACCTGAAACATTGGNATNCTACTNCTCTTCACAACCATAGCCACCGCATTCGTAGGATACGTACTACCATGAGGACAAATATCCTTTTGAGGAGCNACAGTAATCACAAACCTNCTATCAGCAATCCCATATATCGGAACCACATTAGTTGAATGAATTTGAGGGGGANTTTNAGTAGACAAAGCCACCCTAACCCGATTCTTNGCCTTCCACTTCATCCTCCCATTCATCATTACCGNCCTAGTCCTAGTCCACCTTCTTTTCCTCCACGAAACAGGATCAAACAACCCATCAGGCCTAAACTCAGACTCTGATAAAATCCCCTTCCACCCCTATTATACAATTAAAGACCTCCTAGGCATCTTCCTTCTATTGACGGTTTTAATAACTTTGACTTTATTTTTCCCAGATCTTCTCGGCGACCCCGATAACTTCACCCCTGCAAACCCACTTAACACCCCCGCACACATTAAGCCAGAATGATACTTCCTATTTGCTTATGCCATCCTTCGATCCATCCCCAACAAACTTGGGGGAGTCCTAGCCCTAANCCTTTCAATCCTTATCCTAGCAGCATTTCCCCTACTAAACCCCTCCAAACAACATGGGCTAGCCTACCGCCCAATCACACAAACTCTCTACTGAATCTTCATCGCTAACATTCTCATCCTAACATGAATTGGGGGCCAACCAGTAGAATACCCATTCACAACTATTGGACAAGTATCATCAATCCTATACTTCGCAATTATCATCATCTTCATACCAATCGCCAGCATAATCGAGAACAACATTCTCAAACTTCACCTGATGGGAATGCAAGCAGCCATTGAGCAGGCTATGAAGAGTCGTGAGATTCTGGGCATCTCAGACCCTCAGATACTGGCCCATGTGCTGACAACCGGAGTGCAGAGTTCCTTGAATGACCCACGCCTCTTCATCTCCTATGAGCCCAGTCCCCTCGAGGCTCCCCAGCAAGCACCAACGCTCACCAACTTCACCCGAGAAGAACTGCTGGCCCAGCTACAGAGGAACATCCACCATGAAGTTCTTGAGGGCAATGTGGGTTACCTGCAAATGGATGACCTTCCTGGCCAGGAGGTACTGAGTGAGCTGGGGGAATTCTTGGTGGCCCATGTGTGGAGGCAGCTCATGAGCACCTCTTCCTTAGTACTGGATCTTCGTCACTGTGCTGGTGGTCACATCTCTGGGATACCTTATGTCATCTCCTACTTGAACCCTGGGAACACAGTCATGCACGTGGATACCATCTATGATCGCCCCTCCAACACCACCACTGAGATCTGGACCTTGCCCAAGGTCCTAGGGGAGAGATACAGTGCTGACAAAGATGTGGTAGTCCTCACCAGTGGACACACTAGGGGTGTGGCTGAGGACATCACCTACATCCTCAAGCAGATGCGCAGAGCCATAGTGGTGGGTGAGAGGACAGAGGGAGGTGCCCTGGACCTCCAGAAGATAAGAATAGGCCAGTCCAACTTTTTCCTCACAGTTCCTGTGTCCAGGTCTCTGGGACCCCTGGGAGGAGGTGGC
Juscelinomys                ATGAAAATCACACGAAAAACCCACCCCTTACTCAAAATTATTAACCACTCATTCATCGACCTTCCAACCCCATCCAACATCTCATCATGATGAAACTTTGGCTCCCTACTAGGCATCTGTCTCATAATCCAAATCCTCACCGGCCTATTCCTAGCCATACACTACACATCAGATACAACCACAGCATTCTCTTCAGTCGCCCACATTTGCCGAGATGTAAATTATGGCTGACTCATCCGCTACCTTCACGCCAACGGGGCCTCCATATTTTTCATCTGCCTATTTATCCACGTAGGCCGAGGAATTTACTATGGCTCCTATATACTATCAGAAACCTGAAACATTGGCATTATCCTATTCCTTACAACTATAGCGACAGCATTCGTAGGCTATGTCCTACCCTGAGGACAAATATCCTTCTGAGGAGCAACCGTAATCACAAACCTCCTATCAGCCATCCCATACATCGGAAACACCCTTGTCGAATGAATTTGAGGCGGCTTTTCAGTAGACAAAGCAACCCTAACACGCTTCTTCGCCTTCCACTTCATCCTACCATTCATCATCACAGCCCTAGTCCTAGTCCATCTACTATTCCTTCACGAAACTGGCTCAAACAATCCTTCAGGCCTAAACTCAAACTCAGACAAAATCCCATTCCACCCTTACTATACCATCAAAGATCTCCTAGGCATCCTCCTTCTATTGATAGTTCTCATAATTTTAGTCTTATTTTTCCCTGACTCCCTCGGGGACCCAGACAATTTTACCCCCGCAAATCCACTCAACACTCCAGCACACATTAAACCAGAATGGTACTTCCTATTTGCCTACGCTATTCTACGATCCATCCCAAACAAACTAGGAGGAGTCCTAGCCCTAATCCTATCCATCCTAATCCTAGCCACATTTCCATTACTCAACCTCTCTAAACAACACGGCTTAATCTACCGCCCAATCACACAAACTATCTATTGAATCTTCATCGCCAACCTCATTATCCTTACATGAATCGGAGGCCAACCAGTAGAATACCCATTCACAACCATCGGACAAATCGCCTCTATCACCTACTTCTCCATCATTATTATCTTCATACCAATCGCCAACCACATCGAAAACAATCTCCTCAAACTCTATCTGATGGGAATGCAAGCAGCCATTGAGCAGGCTATGAAGAGTCGTGAGATTCTGGGCATCTCAGACCCTCAGATACTGGCCCATGTGCTGACAGCCGGAGTGCAGAGTTCCTTGAATGACCCACGCCTCTTCATCTCCTATGAGCCCAGTGCCCTCGAGGCTCCCCAGCAAGCACCAACGCTCACCAACCTCACCCAAGAAGAACTGCTGGCCCAGCTACAGAATAACATCCACCATGAAGTTCTTGAGGGCAATGTGGGTTACCTGCGAGTGGATGACCTTCCTGGTCAGGAGGTACTGAGTGAGCTGGGGGAATTCTTGGTGGACCATGTGTGGAGGCAGCTCATGAGCACCTCTTCCTTAGTACTGGATCTTCGGTACTGTGCTGGTGGTCACATCTCCGGGATACCTTACGTCATCTCCTACTTGCACCCTGGGAACACAGTCATGCACGTGGATACCATCTATGATCGCCCCTCCAACACCACCACTGAGATCTGGACCTTGCCCAAGGTCCTAGGGGAGAGATACAGTGCTGACAAAGATGTGGTAGTCCTCACCAGTGGACATACTGGGGGTGTGGCTGAGGACATCACCTACATCCTCAAGCAGATGCGCAGAGCCATAGTGGTGGGTGAGNGGACAGAGGGAGGTGCCCTGGACCTCCAGAAGCTGAGAATAGGCCAGTCCAACTTTTTCCTCACAGTTCCTGTGTCCAGGTCTCTGGGACCCCTGGGAGGAGGTGGC
Juliomys                    NNNNNNNNNATNCGAAAATCCCACCCCCTACTTAAAATTATTAACCACTCCTTAATCGACCTCCCCGCTCCATCTAATATTTCATCCTGATGAAACTTCGGATCTCTACTAGGCATCTGTCTAATAATTCAAATTCTCACAGGCCTATTTCTAGCTATACACTATACATCAGATACAACCACAGCATTTTCCTCCGTAACTCATATCTGCCGAGACGTAAATTACGGCTGATTAATTCGATACCTACACGCCAACGGAGCATCCATATTCTTTATCTGCCTATTTATCCACGTAGGCCGAGGTATCTATTATAACTCCTTCATACTAATAGAAACCTGAAACATCGGAGTTATCCTTCTATTCACAACCATAGCAACAGCATTCGTAGGTTACGTACTACCATGAGGACAAATATCCTTCTGAGGAGCAACAGTAATCACAAATCTCCTATCAGCAGTCCCTTATATCGGAACTACTTTAGTAGAATGAATTTGAGGCGGCTTCTCAGTAGACAAAGCCACACTAACACGCTTCTTTGCCTTCCATTTTATTCTACCATTCATCATTGCCGCCCTARTACTARTTCACCTTTTATTCCTTCACGAAACAGGATCTAATAACCCMTCCGGACTAAACTCTGATTCCGAAAAAATTCCATTCCATCCCTACTACACWAKTAAAGATTTATTAGGAATCVTCCTATTATTAATAGTNCTCMTAATTTTGGTTTTATTTTTCCCASATGTGYTYGGAGACCCTGATAATTATTCCCCTGCAAATCCACTCAASACTCCAGCACACNNNNNNNNNNNNNNNNNNNNNNNNNNNNNNNNNNNNNNNNNNNNNNNNNNNNNNNNNNNNNNNNNNNNNNNNNNNNNNNNNNNNNNNNNNNNNNNNNNNNNNNNNNNNNNNNNNNNNNNNNNNNNNNNNNNNNNNNNNNNNNNNNNNNNNNNNNNNNNNNNNNNNNNNNNNNNNNNNNNNNNNNNNNNNNNNNNNNNNNNNNNNNNNNNNNNNNNNNNNNNNNNNNNNNNNNNNNNNNNNNNNNNNNNNNNNNNNNNNNNNNNNNNNNNNNNNNNNNNNNNNNNNNNNNNNNNNNNNNNNNNNNNNNNNNNNNNNNNNNNNNNNNNNNNNNNNNNNNNNCTGATGGGAATGCAAGCAGCCATTGAGCAGGCTATGAAGAGTCGTGAGATTCTGGGCATCTCAGACCCTCAGATGCTGGCCCATGTGCTGACAGCCGGAGTGCAGAGTTCCTTGAATGACCCACGCCTCTTCATCTCCTATGAGCCCAGTACCCTCGAGGATCCCCGGCAAGCACCAATGCTCACCAACCTCACCCGAGAAGAACTGCTGGCCCAGCTACAAAGGAACATCCACCATGAAGTTCTTGAGGGCAATGTGGGTTACCTACGAGTGGATGACCTTCCTGGCCAGGAGGTGCTGAGTGAGCTGGGGGGATTCTTGGTGGCCCATGTGTGGAGACAGCTCATGAGCACCTCTTCCTTAGTACTAGATCTTCGGCACTGTGCTGGTGGTCACATCTCTGGGATACCTTATGTCATCTCCTACTTGCACCCTGGGAACACAGTCATGCATGTGGATACCATCTATGATCGCCCCTCCAACACCACCACTGAGATCTGGACCTTGCCCAAGGTCCTAGGGGAGAGATACAGTGCTGACAAAGATGTGGTAGTCCTCACCAGTGGACATACTGGGGGTGTGGCTGAGGACATCACCTACATCCTCAAGCAGATGCGCAGAGCTATAGTGGTGGGTGAGCGGACAGAGGGCGGTGCCCTGGACCTCCAGAAGCTGAGAATAGGCCAGTCCAACTTTTTCCTCACAGTTCCTGTGTCCAGGTCTCTGGGACCCCTGGGAAGAAGTGGT
Isthmomys                   ATGACAAACATCCGAAAAAAACACCCACTACTCAAAATCATCAATGACTCATTCATTGACCTTCCTACTCCATCCAACATCTCATCATGATGAAACTTTGGGTCCTTACTAGGAATCTGCTTAATCTTACAAATCCTAACAGGTCTATTCCTTGCCATACACTACACATCAGACACATCAACAGCATTCTCATCAGTAGCCCATATCTGCCGAGACGTAAATTATGGATGACTAATCCGATATATACACGCAAACGGAGCCTCAATATTCTTCATCTGCCTGTTTCTCCACGTAGGACGAGGAATATACTACGGATCATACAACTTCACAGAAACATGAAACATTGGAATCGTCCTCCTATTCGCCGTAATAGCAACAGCATTCATAGGATATGTACTCCCATGAGGACAAATATCCTTCTGAGGGGCTACAGTAATTACAAATCTACTATCAGCCATCCCATACATTGGAACAACACTAGTAGAATGAATCTGAGGGGGGTTTTCAGTAGATAAAGCAACCCTAACACGCTTCTTCGCATTCCACTTCATCCTTCCATTCATCATCACCGCTCTTGTAGTAGTACACCTACTATTTCTACATGAAACAGGATCTAATAACCCATCAGGACTAAACTCCGACGCAGACAAAATCCCATTCCATCCATACTACACAATTAAAGACATCCTAGGAGCCCTCCTCATATTAATAGTTCTCATAATTTTGGTTTTATTTTTCCCAGATATTCTCGGAGACCCCGACAATTACACCCCTGCAAACCCACTCAACACTCCAGCACACATTAAACCCGAATGATACTTCCTCTTCGCCTACGCCATCCTCCGATCAATCCCCAACAAACTAGGAGGTGTACTAGCCCTAATCCTATCAATTCTAATCCTAGCCGCACTCCCATTACTACAAACATCAAAACAACGAGGACTCACATTCCGACCAATCACCCAAATCCTATTCTGAATCCTAGTAGCCAATCTACTCATCCTCACATGAATCGGAGGACAACCAGTCGAACCACCATTCATCATAATTGCCCAACTAGCCTCAATCAGTTATTTCGCCATCATCGTTATTCTCATACCTATCGCAGGAATAATCGAAGACAACATAATAAACTTTACANNNNNNNNNNNNNNNNNNNNNNNNNNNNNNNNNNNNNNNNNNNNNNNNNNNNNNNNNNNNNNNNNNNNNNNNNNNNNNNNNNNNNNNNNNNNNNNNNNNNNNNNNNNNNNNNNNNNNNNNNNNNNNNNNNNNNNNNNNNNNNNNNNNNNNNNNNNNNNNNNNNNNNNNNNNNNNNNNNNNNNNNNNNNNNNNNNNNNNNNNNNNNNNTTGGCCCAGCTACAGAGGAACATCCACCATGAGGTTCTTGAGGGCAATGTGGGTTACCTACGAGTGGATGACCTCCCTGGCCAGGAGGTACTGAGTGAGCTGGGGGGCTTCTTGGTGGCCCATGTGTGGAGGCAGCTCATGAGCACCTCCTCCTTGGTGCTAGATCTCCGGAACTGTGCTGGTGGTCACATCTCTGGGATCCCTTATGTCATCTCCTACTTGCACCCTGGGAACACTGTCATGCATGTGGATACCATCTATGATCGCCCTTCTAATACCACCACCGAGATCTGGACCTTGCCCAAGGTCCTAGGGGAGAGATACAGTGCTGACAAAGATGTGGTAGTCCTTACCAGTGGACGTACTGGGGGCGTGGCTGAAGACATCGCCTACATCCTCAAGCAGATGCGCAGGGCCATCGTGGTGGGTGAGCGGACAGAGGGTGGTGCTCTGGACCTCCAGAAGCTGAGGATAGGCCAGTCCAACTTCTTCCTCACAGTACCTGTGTCCAGGTCCCTGGGACCCCTGGGAGGAGGTGGC
Irenomys                    ATGACAACCCTACGAAAAACCCACCCCCTCCTCAAAATTATCAACCACTCATTCATTGACCTCCCAGCCCCCTCCAACATCTCATCATGATGAAACTTCGGATCCCTACTAGGAGTATGTCTTATAATCCAAATTCTCACAGGCTTATTTCTAGCAATACACTACACATCTGACACAGCTACAGCATTCTCCTCAGTTACCCACATTTGCCGAGACGTAAACTATGGTTGACTAATCCGCTACCTCCACGCCAACGGAGCCTCCATATTCTTCATCTGCTTATTCATTCATGTAGGCCGAGGCATCTACTACGGATCCTTCATACTCTCAGAAACTTGAAACATCGGAATTATCCTATTCCTTACAACTATAGCAACAGCATTCGTCGGCTACGTCCTCCCATGAGGACAGATATCCTTCTGAGGGGCCACAGTAATTACAAATCTTTTATCAGCCATTCCCTACATCGGAACCTCCTTAGTAGAATGAATCTGAGGGGGCTTCTCAGTAGACAAGGCCACCCTAACACGCTTTTTTGCATTCCACTTTATCTTGCCCTTCATCATCACTGCCCTGGTCCTAGTCCACCTCCTATTTCTTCACGAAACAGGCTCTAATAACCCCTCTGGCCTAAACTCGGACTCTGATAAAATCCCCTTCCACCCCTACTACACAATTAAAGATCTCTTAGGAGTCCTCCTCCTCCTAACAGCCCTAGCCACCCTAGTTTTATTTTTTCCAGATCTACTAGGAGACCCTGATAACTACACACCAGCAAATCCACTTAACACCCCAGCCCACNNNNNNNNNGAGTGGTATTTCCTCTTTGCTTACGCCATCCTACGCTCCATCCCTAACAAACTCGGAGGCGTTCTAGCCCTAATCCTATCTATCCTGATCTTAGCAGCATTCCCCCTCCTAAACTCCTCCAAACAACACGGCCTTGTTTATCGCCCAATCACACAAATCCTCTACTGAATCTTCATCGCCAACCTCTTCACCCTCACCTGAATCGGAGGTCAACCAGTAGANTACCCGTTCATTATAATTGGACAAATCGCATCCATCCTTTACTTTACCATTATCGTAATCCTTATACCTATAGCCAACATCATCGAAAACGACATCCTAAAACTCAATCTGATGGGAATGCAAGCAGCCATTGAGCAGGCTATGAAGAGTCGTGAGATTCTGGGCATCTCAGACCCTCAGATGCTGGCCCATGTGCTGACAGCCGGAGTGCAGAGTTCCTTGAATGACCCACGCCTCTTCATCTCCTATGAGCCCAATACCCTCGAGGCTCCCCAGCAAGCACCAGTGCTCACCAACCTCACCCGAGAAGAACTGCTGGCCCAGCTACAGAGGAACATCCACCATGAAGTTCTTGAGGGCAATGTGGGTTACCTACGAGTGGATGACCTTCCTGGCCAGGAGGTACTGAGTGAGCTGGGGGGATTCTTGGTGGCCCATGTGTGGAGGCAGCTCATGAGCACCTCTTCCTTAGTACTAGATCTTCGGCACTGTGCTGGTGGTCACATCTCTGGGATACCTTATGTCATCTCCTACTTGCACCCTGGGAACACAGTCATGCATGTGGATACCATCTATGATCGCCCCTCCAACACTACCACTGAGATCTGGACCTTGCCCAAGGTCCTAGGAGAGAGATACAGTGCTGACAAAGATGTGGTAGTCCTCACCAGTGGACATACTGGGGGTGTGGCTGAGGACATTACCTACATCCTCAAGCAGATGCGCAGAGCCATAGTGGTGGGTGAGCGGACAGAGGGCGGTGCCCTGGACCTCCAGAAGCTGAGAATAGGCCAGTCCAACTTTTTCCTCACAGTTCCTGTGTCCAGGTCTCTGGGACCCCTAGGAGGAGGTGGC
Incanomys                   ATGACAATCATACGAAAAACCCACCCAATTCTAAAAATTATCAACCACTCTTTCATTGATCTCCCAACCCCATCCAACATTTCAGCCTGATGGAACTTCGGATCCCTACTAGGTATTTGCCTAATTATCCAAATCATCACAGGACTATTCCTAGCAATACACTACTCATCAGATACAGCAACAGCATTTTCCTCAGTCACCCACATATGCCGAGACGTAAACTACGGCTGACTAATCCGATACCTACATGCAAATGGTGCATCAATATTCTTCATCTGCCTCTTCCTTCATGTTGGACGAGGAATTTATTACAACTCATTTTCCCTCAAAGAAACATGAAACATTGGAATCATTCTTCTCTTCACTATTATAGCAACAGCCTTCGTAGGCTACGTACTTCCATGAGGACAAATATCTTTTTGAGGAGCTACTGTAATTACAAACCTCTTATCAGCCCTCCCATATGTAGGAACAACCTTAGTAGAATGGATCTGAGGGGGCTTCTCAGTCGATAAAGCCACCCTAACACGATTCTTCGCCTTCCACTTCATCCTACCTTTTATTATCACAGCCTTAGTAATAGTTCATCTTCTATTCTTACACGAAACTGGGTCTAATAACCCATCAGGACTAAACTCTAACTCTGACAAAATCCCATTTCACCCATACTACACAATCAAAGACCTACTTGGAATCCTAATTCTACTGATAGTTCTCATAATTTTAGTACTATTTTTCCCAGATGCACTCGGAGACCCCGATAACTACACCCCTGCAAATCCACTTAATACTCCCGCACATATTAAACCCGAATGATACTTTCTATTTGCCTACGCTATCCTACGTTCCATTCCTAATAAACTAGGGGGCGTCTTAGCCCTAATTTTATCCATTCTAGCCCTAGCTTTATTCCCTATCATAAACATATCAAAACAACATGGCCTCATATTCCGACCCATTACACAAATCCTATATTGAACTTTCGTTGGAAATTTAATCATTCTAACATGAATTGGAGGTCAACCCGTAGAATATCCATTCACTATAATTGGACAAATAGCTTCAATTTCTTACTTCTCCATCATCATTATTCTTATACCATTAGCCAATATAATCGAAAATAACATTATAAAANNNNNNNNNNNNNNNNNNNNNNNNNCCATTCAGCACGCTATGAAGAGTCGCGAGATCCTGGGCATCTCAGACCCTCAGATGCTGGCTCATGTGCTGACGGCCGGAGTGCAGAGTTCCTTGAATGACCCACGCCTCTCTGTCTCCTATGAGCCCAGTACTCTTGAGGCTCCCCGGCAAGCACCAACGCTCACCAACCTCACCGGAGAAGAACTGCTGGCCCAGCTCCAGAGGAACTTCCACCATGAAGTTCTTGAGGGCAATGTGGGTTACCTACGAGTGGATGACCTTCCTGGCCAGGAGGTGCTGAGTGAGCTGGGGGCCTTCTTGGTGGCCCATGTATGGAAGGAGCTCATGAGCACCTCTTCCTTGGTACTGGATCTTCGACGCTGTGCTGGTGGTCACATCTCTGGGATCCCTTATGTCATTTCCTACTTACACCCTGGGAACACAGTCATGCATGTGGACACCATCTATGATCGCCCCTCCAACACCACCACTGAGATCTGGACCTTGCCCAAGGTCCTAGGGGAGAGATACAGTGCTGACAAAGATGTGGTAGTCCTCACCAGTGGACATACTGGGGGTGTGGCTGAGGACATCGCCTACATCCTCAAGCAGATGCGCAGAGCCATCGTGGTGGGTGAGCGGACGGAGGGCAGTGCCCTGGACCTCCAGAAGCTGAGAATAGGCCAGTCTAACTTTTTCCTCACAGTGCCTGTATCCAGGTCTCTGGGACCCCTGGGAGGAGGTGGC
Ichthyomys                  NNNNNNNNNNNNCGAAAAACCCACCCTATCTTAAAAATTATTAATCACTCATTCATCGATCTACCAACCCCATCTAACATCTCAGCTTGATGAAATTTTGGCTCCTTATTAGGAGTGTGCCTTATCATTCAAATTCTTACAGGCTTATTCTTAGCAATACACTACACATCAGACACAGCAACAGCATTCTCCTCTGTAACCCACATCTGCCGCGACGTAAACTATGGCTGACTAATCCGCTACACACACGCCAACGGCGCTTCAATTTTTTTCATTTGCCTCTTCCTTCACATCGGACGAGGTATTTATTATAACTCATTTTCTCTTAAAGAAACATGAAATATCGGAATTATCCTCCTATTCACTACCATAGCAACGGCCTTTGTAGGTTATGTTCTTCCATGAGGACAAATATCATTCTGAGGAGCCACTGTAATTACAAATCTTCTATCGGCCCTTCCATACGTAGGCACAACCCTAGTAGAATGAATTTGAGGGGGCTTCTCAGTAGATAAAGCCACCCTAACACGATTCTTTGCTTTCCACTTTATCCTACCTTTTATTATTACAGCCTTAGTCATAGTCCACCTTCTATTTCTTCATGAAACAGGATCCAATAATCCATCTGGACTAAACTCCAACTCTGACAAAATCCCATTCCACCCTTATTATTCAATCAAAGACTTACTTGGAATCATTATTTTATTGATAGTTCTCATAATTTTAGTATTATTTTTCCCAGATATCCTCGGAGACCCCGATAATTATACCCCTGCAAATCCACTCAATACTCCCGCACACATTAAGCCAGAATGGTATTTCCTATTTGCCTACGCTATCCTACGCTCCATCCCCAACAAACTAGGAGGTGTTTTAGCCCTAATCCTATCTATCCTAGCCCTAGCCCTCTTTCCCCTATTAAACATATCAAAACAACAAGGCCTTATGTTCCGCCCCATTACACAAATCCTGTATTGAACACTAGTTGGAAACCTAATTATTCTCACATGAATTGGAGGCCAACCCGTCGAATATCCATTTACCATTATCGGACAAATAGCCTCATTCTCCTACTTCCTTATTATCATCATTCTTATACCCCTAGCTAATGTAATTGAAAACAACATCATAAAANNNNNNCTGATGGGAATGCAAGCGACCATTCAGCAGGCTATGAAGAGTCGCGAGATCCTGGGCATCTCAGACCCTCAGATGCTGGCTCATGTGCTGACAGCCGGAGTGCAGAGTTCCTTGAACGACCCACGCCTCTTCATCTCCTATGAGCCCAGTACTCTTGAGGCTCCCTGGCAAGCACCAACGCTCACCAACCTCACCCGAGAAGAACTGCTGGCCCAGCTCCAGAGGAACTTCCACCATGAAGTTCTTGAGGGCAATGTGGGTTACCTACGAGTGGATGACCTTCCTGGCCAGGAGGTACTGAGTGAGCTGGGGGCATTCTTGGTGGCCCATGTATGGAAGGAGCTCATGAGCACCTCTTCCTTGGTACTGGATCTTCGGCACTGTGCTGGTGGTCACATCTCTGGGATCCCTTATGTCATCTCCTACTTACACCCTGGAAACACAATCATGCATGTGGATACCATCTATGATCGCCCCTCCAACACCACCACTGAGATCTGGACCTTGCCCAAGGTCCTAGGGGAGAGATACAGTGCTGACAAAGATGTGGTAGTCCTCACCAGTGGACATACCGGGGGTGTGGCTGAGGACATCGCCTATATCCTCAAGCAGATGCGCAGAGCCATCGTGGTGGGTGAGCGGACGGAGGGCGGTGCCCTGGACCTCCAGAAGCTGAGAATAGGCCAGTCCAACTTTTTCCTCACAGTGCCCGTATCCAGGTCTCTGGGACCCCTGGGAGGAGGTGGC
Hylaeamys                   ATGACAATCATACGAAAAACTCACCCCCTACTCAAAATTGTAAACCACTCGTTCATCGACCTTCCTACCCCTTCTAATATTTCATCATGATGGAACTTTGGCTCCCTACTAGGAATTTGCCTAATAGTACAAATTATTACAGGGTTATTCCTAGCAATACACTACACCTCAGATACTTCTACAGCATTCTCCTCAGTCACCCACATCTGTCGAGACGTTAACTACGGATGACTAATCCGCTATATTCACGCTAATGGAGCTTCCATATTCTTTATCTGCCTATTCATTCACGTAGGACGAGGGATCTACTACGGATCTTATGTACTAAACGAAACCTGAAATATTGGCATCATCCTACTCCTTACAACTATAGCTACAGCATTTGTAGGCTATGTACTTCCATGAGGACAAATATCTTTCTGAGGGGCCACTGTAATTACCAATCTTTTATCCGCAATCCCCTACATCGGAACCACATTAGTCGAATGAATCTGAGGCGGCTTCTCAGTTGATAAAGCCACATTAACACGCTTCTTCGCCTTCCACTTCATTCTCCCATTTATTATTACAGCCCTAGTCCTAGTTCACCTCTTATTTCTCCATGAAACAGGCTCTAACAATCCATCAGGATTAAACTCGAACTCCGATAAAATTCCATTCCACCCCTACTACACCATCAAAGACCTATTAGGGATCTTACTTCTATTAATAGTTCTCATAATTTTGGTTTTATTTTTCCCAGATGTTCTCGGAGACCCCGATAATTATACACCTGCAAATCCACTCAACACCCCAGCACACATTAAACCAGAATGATATTTCCTCTTTGCCTACGCCATCCTCCGATCTATTCCCAATAAACTAGGCGGAGTTATAGCCCTACTCCTATCTATCCTAATCTTAGCAGCCTTCCCCCTTCTTAATTCCTCAAAACAACATGGAATAATTTATCGCCCAATTACACAAATCATTTACTGAATTTTCATTGCTAACCTTCTTGTACTAACATGAATCGGAGGTCAACCAGTAGAATACCCTTTCACAATAATTGGACAAATCGCATCCATTCTATACTTCACAATTATCATTATCCTTATACCTATTGCTAGCATAATCGAAAATGACATCCTAAAACTCCACCTGATGGGAATGCAAGCAGCCATTGAGCAGGCTATGAAGAGTCGTGAGATTCTGGGCATCTCAGACCCTCAGATGCTGGCCCATGTGCTGACAGCCGGAGTGCAGAGTTCCTTGAATGACCCACGCCTCTTTATCTCCTATGAGCCCAGCACCCTCGAGGCTCCCCAACAAGCACCAACGCTCACCAGCCTCACCCGAGAAGAACTGCTGGCCCAGGTACAGAGGAACATTCACCATGAAGTTCTTGAGGGTAATGTGGGTTACCTWCGAGTGGATGACCTTCCTGGGCAGGAGGTACTGAGTGAGCTGGGAGAATTCTTGGTGACCCATGTGTGGAGGCAGCTCATGAGCACCTCTTCCTTAATACTAGATCTTCGGTACTGTGCTGGTGGTCACATCTCTGGGATACCTTATGTCATCTCCTACTTGCACCCTGGAAACACAGTCATGCACGTGGATACCATCTATGACCGCCCCTCCAACACCACCACTGAGATCTGGACCTTGCCYAAGGTCCTAGGAGAGAGATACAGTGCTGACAAAGATGTGGTAGTCCTCACCAGTGGACATACTGGGGGTGTGGCTGAGGACATCACCTACATCCTCAAGCAGATGCGCAGAGCCATAGTGGTGGGTGAGCGGACAGAGGGTGGTGCCCTGGACCTCCAGAAGCTGAGAATAGGCCAGTCCAACTTTTTCCTCACGGTTCCTGTGTCCAGGTCTCTGGGACCCCTGGGAGGAGGTGGT
Holochilus                  NNNNNNNNNNNNNNNNNNNNNNNNNNNNNNNNCAAAATCATTAACCACTCATTTATCGACTTACCAACCCCATCCAACATCTCATCATGATGAAACTTCGGGTCCCTCTTAGGAATCTGCCTAATAATACAAATTATTACAGGCCTGTTTCTAGCAATACACTACACATCAGATACAACCACAGCATTCTCATCAGTAGCCCACATTTGCCGAGATGTCAATTACGGTTGACTAATCCGATATGCCCACGCTAACGGTGCCTCTATATTCTTTATCTGCCTCTTCATTCACGTAGGACGAGGGATCTACTACGGATCCTTTATACTAAACGAAACATGAAATATTGGAATTATTCTACTACTTACTACTATAGCAACAGCATTTGTAGGGTACGTACTACCATGAGGACAAATATCCTTCTGAGGGGCAACAGTAATTACCAACCTCCTGTCAGCTATCCCCTACATCGGAACTACCCTGGTTGAATGAATCTGAGGGGGGTTCTCAGTAGACAAAGCAACCCTAACTCGATTCTTCGCTTTCCACTTCATTCTCCCATTCATCATTACAGCCTTAGTTTTAGTCCATCTATTATTTCTACACGAAACAGGCTCAAACAACCCATCAGGGCTAAATTCAGACTCAGATAAAATTCCATTTCACCCTTACTATACAATTAAAGACTTATTAGGAATCTTACTTCTATTAATAGTTCTCATAATTTTAGTATTATTTTTCCCAGATGTCCTCGGAGACCCAGATAATTATACACCAGCAAATCCACTCAACACACCAGCACACATTAAACCAGAATGATACTTTTTATTCGCATACGCCATTCTACGATCTATTCCCAACAAATTAGGAGGGGTCCTAGCCTTACTTCTCTCTATTCTCATCCTTGCTGCATTCCCACTTCTTAACTCCTCAAAACAACATGGACTAATTTACCGCCCAATCACACAATTCCTATACTGGGTTTTTGTCGCCAACCTACTAATCCTGACATGAATCGGCGGCCAACCAGTAGAATACCCATTCACAATTATTGGACAAATTTCATCTATCCTATATTTCACAATCATTGTCATCCTAATACCAATGGCCACTATAATCGAAAACGACATCCTAAAATTCCACCTGATGGGAATGCAAGCAGCCATTGAGCAGGCTATGAAGAGTCGTGAGATCCTGGGCATCTCAGACCCTCAGATGCTGGCCCATGTGCTGACAGCCGGAGTACAGAGTTCCTTGAATGACCCACGCCTCTTTATATCCTATGAGCCCAGCACCCTCGAGGCTCCCCAACAAGCACCAACGCTCACCAGCCTCACCCGAGAAGAACTGCTGGCCCAGGTACAGAGGAATATCCACCATGAAGTTCTTGAGGGAAATGTGGGTTACCTACGAGTGGATGACCTTCCTGACCAGGAGGTACTGAGTGAGCTGGGGGAATTCTTGGTGGCCCATGTGTGGAGGCAGCTCATGAGCACCTCTTCCTTAATACTAGATCTTCGGCACTGCACTGGTGGTCACATCTCTGGGATACCTTACATCATCTCCTACTTGCACCCTGGGAACACAGTCATGCACGTGGATACCATCTATGACCGCCCATCCAACACCACCACTGAGATCTGGACCTTGCCCAAGGTCCTAGGAGAGAGATACAGTGCTGACAAAGATGTGGTAGTCCTCACYAGTGGACATACTGGGGGCGTGGCTGAGGACATCACCTACATCCTCAAGCAGATGCGCAGAGCCATAGTGGTGGGTGAGCGGACAGAGGGTGGTGCCCTGGATCTCCAGAAGCTGAGAATAGGCCAGTCCAACTTTTTCCTCACAGTTCCTGTGTCCAGGTCTCTGGGTCCCCTGGGCGGAGGTGGC
Casiomys                    ATGACAATCATACGAAAAACCCACCCTCTACTTAAAATTATTAACCACTCATTCATTGATTTACCCACCCCATCCAATATCTCATCATGATGAAATTTCGGCTCACTACTCGGAATCTGCCTTATAGTACAAATCATCACAGGATTATTCCTAGCAATACACTATACCTCCGACACTACTACAGCATTCTCCTCAGTAACACATATCTGCCGTGATGTTAACTACGGCTGACTAATCCGATATATTCACGCCAACGGGGCCTCCATATTTTTCATCTGCTTATTTATTCACGTAGGCCGAGGAATCTACTACGGCTCCTACGTACTAAACGAAACCTGAAACATCGGAATCATTTTACTCCTAACCACAATAGCAACAGCCTTCGTAGGCTACGTTCTCCCATGAGGACAAATATCCTTCTGAGGGGCTACAGTTATTACCAACCTCCTATCAGCTATCCCCTACATCGGAACTACCCTAGTAGAATGAATCTGAGGGGGCTTCTCAGTAGATAAAGCCACATTAACACGCTTCTTTGCCTTCCATTTTATTCTCCCGTTTATTATTACAGCCCTAGTCCTAGTTCACCTCTTATTCCTCCACGAAACAGGATCCAACAACCCCTCAGGACTAAACTCTGACTCCGACAAAATTCCATTCCACCCTTATTACACAATCAAGGACCTCCTAGGAATTCTCTTTCTATTAATAGCTCTCATAATTTTAGTCTTATTTTTCCCAGATCTTCTCGGAGACCCTGATAATTATACCCCAGCAAATCCACTCAACACTCCAGCACACATTAAACCAGAATGATATTTTCTATTCGCCTATGCAATCCTCCGATCCATTCCTAATAAACTCGGGGGAGTTCTAGCCCTACTCCTATCAATTCTTATCTTAGCCGCATTCCCCCTACTAAACACCTCCAAACAACACGGACTAATTTACCGCCCTATTACACAAATCCTCTACTGAATCTTCATTGCCAATCTACTAATCCTCACATGAATCGGAGGCCAACCAGTAGAATACCCTTTCACAACAATTGGACAAATTGCATCAATTCTTTACTTCACAATTATTGTAATCTTAATACCAATTGCCAGCATAATCGAAAATGACATCCTCAAACTTCACCTGATGGGAATGCAAGCAGCCATTGAGCAGGCTATGAAGAGTCGTGAGATTCTGGGCATCTCGGACCCTCAGATGCTGGCCCATGTGCTGACAGCCGGAGTGCAGAGTTCCTTGAATGACCCACGCCTCTTTATCTCCTATGAGCCCAGCACCCTCGAGGCTCCCCAACAAGCACCAACGCTCACCAACCTCACCCGAGAAGAACTGCTGGCCCAGGTACAGAGGAACATCCACCATGAGGTTCTTGAGGGTAATGTGGGTTACTTACGAGTGGATGACCTTCCTGGCCAGGAGGTACTGAGTGAGCTGGGCGAATTCTTGGTGACCCATGTGTGGAGGCAGCTCATGAGCACCTCTTCCTTAATACTCGATCTTCGGCACTGTGCTGGTGGTCACATCTCTGGGATACCTTATGTCATCTCCTACTTGCACCCTGGGAACACAGTCATGCACGTGGACACCATCTATGACCGCCCCTCCAACACCACCACTGAGATCTGGACCTTGCCCAAGGTCCTAGGAGAGAGATACAGTGCTGACAAAGATGTGGTAGTCCTCACCAGTGGACATACTGGGGGTGTGGCTGAGGACATCACCTACATCCTCAAGCAGATGCGCAGAGCCATAGTGGTGGGTGAGCGGACAGAGGGTTGTGCCCTGGACCTCCAGAAGCTGAGAATAGGCCAGTCCAACTTTTTCCTCACGGTTCCTGTGTCCAGGTCTCTGGGACCCCTGGGAGGAGGTGGT
Handleyomys                 ATGACAATCATACGAAAATCTCACCCCCTATTTAAAATTATCAACCACTCATTCATTGATCTACCAACCCCATCTAACATCTCATCCTGATGAAATTTTGGATCCCTACTAGGAATCTGCCTAATAATCCAAATCATCACAGGATTATTTCTAGCAATACACTATACCTCAGACACAACTACAGCATTCTCCTCAGTAACTCACATTTGTCGTGACGTAAACTACGGTTGACTAATCCGATATATACATGCCAACGGAGCATCCATATTCTTCATCTGCCTTTTTATCCACGTAGGACGAGGTATCTACTACGGATCATTTATATTAAATGAAACTTGAAATATTGGCATTATTCTACTACTCACAACCATAGCAACAGCATTCGTAGGGTATGTACTCCCATGAGGACAAATATCATTCTGAGGGGCTACAGTAATTACAAACCTATTATCAGCCATCCCTTACATCGGCACTACCCTAGTAGAATGAATTTGAGGTGGATTCTCAGTCGATAAAGCCACACTAACACGATTCTTCGCTTTCCACTTTATCCTTCCGTTTATCATTGCAGCCCTAGTCCTAGTTCACCTACTATTCCTCCACGAAACAGGATCCAACAACCCCTCAGGACTAAACTCCAACTCCGACAAAATCCCATTCCACCCCTACTACACAATCAAAGACCTACTAGGTATCCTCCTTATATTAATAGTTCTCATAATTTTAGTATTATTTTTCCCTGATGTTCTCGGAGACCCCGACAATTATACACCCGCAAATCCACTCAACACCCCAGCACACATTAAACCAGAATGATATTTCCTA---------------------------------------------------------------------------------------------------------------------------------------------------------------------------------------------------------------------------------------------------------------------------------------------------------------------------CTGATGGGAATGCAAGCAGCCATTGAGCAGGCTATGAAGAGTCGTGAGATTCTGGGCATCTCAGACCCTCAGATGCTGGCCCATGTGCTGACAGCCGGAGTGCAGAGTTCCTTGAATGACCCACGCCTCTTTATCTCCTATGAGCCCAGCACCCTCGAGGCTCCCCAACAAGCACCAATGCTCACCAACCTCACCCGAGAAGAACTGCTGGCCCAGGTACAGAGGAACATCCACCATGAAGTTCTTGAGGGTAATGTGGGTTACCTACGAGTGGATGACCTTCCTGGCCAGGAGGTACTGAGTGAGCTGGGAGAATTCTTGGTGACCCATGTGTGGAGGCAGCTCATGAGCACCTCTTCCTTAATACTAGATCTTCGGCACTGTGCTGGTGGTCACATCTCTGGGATACCTTATGTCATCTCCTACTTGCACCCTGGGAACACAGTCATGCACGTGGACACCATCTATGACCGCCCCTCCAACACCACCACTGAGATCTGGACCTTGCCCAAGGTCCTAGGAGAGAGATACAGTGCTGACAAAGATGTGGTAGTCCTCACCAGTGGACATACAGGGGGTGTGGCTGAGGACATCACCTACATCCTCAAGCAGATGCGCAGAGCCATAGTGGTGGGTGAGCGGACAGAGGGTGGTGCCCTGGACCTCCAGAAGCTGAGAATAGGCCAGTCCAACTTTTTCCTCACGGTTCCTGTGTCCAGGTCTCTGGGACCCCTGGGAGGAGGTGGT
Graomys                     ATGACAATCATACGAAAAAATCACCCACTACTCAAAATTATTAATAATTCATTTATTGATCTTCCCACTCCTTGCAATATCTCATCATGATGGAATTTCGGCTCACTACTGGGCATCTGCCTTATGGTACAAATCATTACAGGCTTATTTCTAGCTATACACTATACATCCGATACAGCAACAGCATTCTCTTCAGTAACCCATATTTGCCGTGATGTTAATTACGGCTGACTAATTCGATATATACACGCAAACGGAGCCTCTATATTCTTTATCTGCTTATTCATCCACGTAGGACGAGGAATCTATTACGGCTCATATATGCTTACAGAGACTTGAAACATCGGTATTATTCTATTTTTAACAACTATAGCAACAGCATTCGTTGGATACGTACTTCCATGAGGACAAATATCATTCTGAGGGGCAACCGTAATTACAAATCTACTGTCAGCCATCCCTTATATTGGAACAACCTTAGTAGAATGAATCTGGGGCGGGTTCTCCGTAGATAAAGCCACCCTAACACGATTCTTTGCATTTCATTTTATTCTTCCTTTCATTATTACGGCCTTTGTTCTAGTTCACCTATTATTTCTTCACGAAACAGGCTCAAACAACCCATCAGGACTTAACTCCAACTCAGACAAAATTCCCTTCCACCCCTACTACACTATTAAAGACCTATTAGGAATCCTCCTTCTATTAATAGGTCTCATAATTTTGGGTTTATTTTTCCCAGATGTTCTCGGAGACCCCGATAATTATACACCTGCAAATCCACTCAACACCCCAGCTCACATTAAACCCGAATGATACTTCCTTTTCGCTTACGCTATCTTACGGTCCATTCCAAATAAACTAGGGGGCGTAATAGCCCTAATCCTATCTATCCTAATTTTATCTATATTTCCTCTATTAAACTCCTCAAAACAACAAGGAATAGTATACCGCCCTATCACACAATTTCTCTACTGAATTTTCGTTGCCAATCTATTAGTTCTAACATGAATTGGAGGTCAGCCAGTAGAATACCCATTTACAACAATTGGACAAATCGCATCAATCCTATACTTTTCTATTATCATTATCTTTATACCAATTGCTAACATAATTGAAAATGATATCCTAAAACTACACCTGATGGGAATGCAAGCAGCCATTGAGCAGGCTATGAAGAGTCGTGAGATTCTGAGCATCTCTGACCCTCAGATGCTGGCCCATGTGTTGACAGCTGGAGTGCAGAGTTCCTTGAATGACCCACGCCTCTTCATCTCCTATGAGCCCAATACCCTCGAGGCTCCCCAGCAAGCNCCAACTCTCACCAGCCTCACCCGAGAAGAACTGCTGGCCCAGCTACAGAGGAACATCCACCATGAAGTTCTTGAGGGCAATGTGGGTTACCTACGAGTGGATGACCTTCCCAGCCAGGAGGTACTGAGTGAGCTGGGGGGATTCTTGGTGGCCCATGTGTGGAGGCAGCTCATGAGCACCTCTTCCTTAGTACTAGATCTTCGGCACTGTACTGGTGGTCACATTTCTGGGATACCTTATGTCATCTCCTACTTACACCCTGGGAACACAGTCATGCACGTGGATACCATCTATGATCGCCCCTCCAACACCACTACTGAGATATGGACCTTGCCCAAGGTGCTAGGGGAGAGATACAGTGCTGATAAAGATGTGGTAGTCCTCACCAGTGGACATACTGGGGGTGTGGCTGAGGACATCACCTATATCCTCAAGCAGATGCGCAGAGCCATAGTGGTGGGTGAGCGGACAGAGGGCGGTGCCCTGGACCTTCAGAAGCTGAGAATAGGCCAGTCCAACTTTTTCCTCACAGTTCCTGTGTCCAGGTCTCTGGGTCCCCTGGGAGGAGGTGGC
Geoxus                      ATGACAATCATACGAAAAACCCACCCACTTTTTAAAATTATTAACCACTCATTTATTGACCTGCCCGCCCCCTCCAATATTTCATCCTGATGGAATTTTGGCTCACTATTAGGAATCTGCCTAATCATTCAAATCTTAACAGGCTTATTTTTAGCTATACATTACACATCAGATACAGCTACAGCATTTTCTTCAGTTACTCACATTTGCCGAGACGTCAACTATGGATGACTTATCCGCTATATGCATGCCAACGGAGCATCCATATTCTTTATTTGCTTATTCATTCATGTAGGACGAGGAATCTATTACGGCTCATATATGCTCTCAGAAACCTGAAATATTGGCATTATCCTACTTCTAACCACCATAGCCACAGCATTCGTAGGCTATGTACTCCCGTGGGGACAAATATCCTTTTGAGGCGCCACAGTAATTACAAACCTACTCTCAGCAATTCCCTACATTGGCACTACATTAGTAGAATGAATCTGAGGGGGATTTTCAGTTGACAAAGCAACACTTACCCGCTTCTTCGCATTTCACTTCATCCTGCCCTTCATCATTATAGCCCTTGTACTAGTCCACCTCCTATTCCTTCACGAAACAGGATCAAATAATCCCTCAGGACTCAATTCAAACTCAGACAAAATTCCATTCCACCCTTATTACACAATCAAAGATCTACTAGGAGTCATCCTTCTTTTAATAGTTCTCATAATTTTGGTTTTATTTTTCCCAGATGTTCTCGGAGACCCTGATAATTACACCCCAGCAAATCCACTCAACACTCCAGCACACATTAAGCCAGAATGATATTTCCTTTTCGCCTACGCTATCCTCCGCTCCATCCCCAATAAATTAGGAGGAGTCCTAGCCCTAATTATATCTATCCTAATTCTAGCGGCATTCCCACTTCTTAACTCCTCCAAACAACATGGACTAATTTACCGCCCTATCACACAAATCCTCTACTGAATTTTTATTGCCAACCTTCTTATTCTCACATGAATTGGAGGCCAACCAGTAGAACACCCATTCACAACAATTGGACAAATCGCATCAATCCTATATTTTACTATTATTATCATCTTTATACCCGCCGCTAACATTATCGAGAATAACATCCTAAAACTCCATCTGATGGGAATGCAAGCAGCCATTGAGCAGGCTATGAAGAGTCGTGAGATTCTGGGCATCTCAGACCCTCAGATGCTGGCCCATGTGCTGACAGCCGGAGTGCAGAGCTCCTTGAATGACCCACGCCTCTTCATCTCCTATGAGCCCAGTACTCTCGAGACTCCCCAGCAAGCACCAATGCTCACCAACCTCACCCGAGAAGAACTGCTGGCCCAGCTACAGAAGAATATGCACCATGAAGTTCTTGAGGGCAATGTGGGTTACCTACGAGTGGATGACCTTCCTGGCCAGGAAGTACTGAGTGAGCTGGGGGAATTCTTGGTGGACCATGTGTGGAGGCAGCTCATGAGCACCTCTTCCTTAGTACTAGATCTTCGGCACTGTGCTGGTGGTCACATCTCTGGAATACCTTATGTCATCTCCTACTTGCACCCTGGGAACACAGTCATGCACGTGGATACCATCTATGATCGCCCTTCCAACACCACCACTGAGATCTGGACCTTGCCCAAGGTCCTAGGGGAGAGATACAGTGCTGACAAAGATGTAGTGGTCCTCACCAGTGGACATACTGGGGGTGTGGCTGAGGACATCACCTACATCCTCAAGCAGATGCGCAGAGCCATAGTGGTGGGTGAGCGGACGGAGGGCGGTGCCCTGGACCTCCAGAAGCTGAGAATAGGCCAGTCCAACTTTTTCCTCACAGTTCCTGTGTCCAGGTCTCTGGGACCCCTGGGAGGAGGTGGC
Galenomys                   ATGGCACTTATACGAAAAACCCACCCATTACTTAAAATTGTTAACAACTCATTTATTGACCTCCCAACCCCATGCAACATCTCATCATGATGAAACTTTGGCTCCCTTCTAGGCATGTGCTTAATTATTCAAATCCTCACAGGACTATTTTTAGCCATACACTACACATCTGATACAGCAACAGCATTCTCCTCAGTAACCCACATCTGTCGAGATGTAAACTACGGCTGACTAATCCGCTATATACATGCAAACGGAGCTTCTATATTCTTTATCTGCATGTTCCTCCACGTTGGACGAGGTATCTACTACGGCTCATACATACTATCAGAAACTTGAAACATTGGCATTATCCTCTTCCTAACAACCATAGCAACTGCATTCGTAGGGTACGTACTCCCATGAGGCCAAATATCTTTTTGAGGCGCTACAGTAATTACAAATCTCCTCTCAGCAATCCCCTACATCGGAACAAACCTAGTAGAATGAATTTGAGGGGGCTTCTCAGTTGATAAAGCCACTCTAACACGATTCTTCGCATTTCACTTCATTCTACCATTTATTATTACAGCCTTCGTATTAGTTCACCTTCTATTCCTGCACGAAACCGGCTCCAACAACCCATCAGGACTAAACTCCGACTCAGACAAAATTCCATTCCATCCCTACTATACAATTAAAGATTTATTGGGAGTGCTCCTTTTATTAATAGTTCTCATAATTTTGGTTTTATTTTTCCCAGATATTCTCGGAGACCCCGACAATTTTACACCAGCAAATCCACTCAACACTCCAGCACATATTAAACCAGAATGATATTTTCTCTTTGCCTATGCCATCCTACGATCCATTCCAAACAAACTGGGTGGAGTCCTAGCTCTTATCTTATCTATTCTAATCCTAGCTCTATTCCCCCTACTCAACTCTTCAAAACAACACGGACTAACATATCGCCCAATCACACAAACAATCTACTGAATCTTCATTGCCAATCTCTTTATTCTCACATGAATCGGAGGTCAACCAGTAGAGTACCCCTTCACCACAATCGGACAAATCGCATCAATCCTATACTTTTCAATCATTATAATTTTTATGCCAATCGCCAGCATAATTGAAAACGATATCCTCAAACTTCACCTGATGGGAATGCAAGCAGCCATTGAGCAGGCTATGAAGAGTCGTGAGATTCTGAGCATCTCTGACCCTCAGATGCTGGCCCATGTGCTGACAGCCGGAGTGCAGAGTTCCTTGAATGACCCACGCCTCTTCATCTCCTATGAGCCCAGTACCCTCGAGGCTCCCCAGCAAGCACCAACGCTCACCAACCTCACCCGAGAAGAACTGCTGGCCCAGCTACAGAGGAACATCCACCATGAAGTTCTTGAGGGCAATGTGGGTTACCTACGAGTGGATGACCTTCCCAGCCAGGAGGTACTGAGTGAGTTGGGGGGATTCTTGGTGGCCCATGTGTGGAGGCAGCTCATGAGCACCTCTTCCTTAGTACTAGATCTTCGGCACTGTGCTGGTGGTCACATTTCTGGAATACCTTATGTCATCTCCTACTTGCACCCTGGGAACACAGTCATGCACGTGGATACCATCTATGATCGCCCCTCCAACACCACTACTGAGATATGGACCTTGCCCAAGGTGCTAGGGGAGAGATACAGTGCTGACAAAGATGTGGTAGTCCTCACCAGTGGACTTACTGGGGGTGTGGCTGAGGACATCACCTACATCCTCAAGCAGATGCGCAGAGCCATAGTGGTGGGTGAGCGGACAGAGGGTGGTGCCCTGGACCTCCAGAAGCTGAGAATAGGCCAGTCCAACTTTTTCCTCACAGTTCCTGTGTCCAGGTCTCTGGGACCCCTGGGAGGAGGTGGC
Euryoryzomys                ATGTCAATCATACGAAAATCTCACCCCCTACTTAAAATTATTAACCACTCATTCATTGACTTACCTACCCCATCCAACATCTCATCATGATGAAACTTCGGCTCACTCCTAGGAATTTGCCTAATAGTACAAATTATCACAGGCCTATTCCTAGCTATACACTATACATCAGACACAGCCACAGCATTCTCCTCAGTAACCCATATCTGCCGAGACGTAAACTACGGCTGACTAATTCGATATTTACACGCTAACGGAGCTTCTATATTTTTCATCTGCTTATTCATTCATGTTGGACGAGGAATTTACTACGGCTCATATATATTAAACGAAACCTGAAACATCGGAATTATTCTACTACTTACAACTATAGCAACAGCATTCGTAGGCTATGTACTTCCATGAGGACAAATATCTTTCTGAGGCGCTACAGTAATTACCAACCTCCTGTCAGCTATTCCATATATTGGCACCACCCTAGTTGAATGAATCTGAGGCGGCTTCTCAGTAGACAAAGCCACACTAACACGATTTTTCGCATTTCACTTTATTTTACCATTCATTATCACCGCTATAGTTTTAGTCCATCTTTTATTCCTCCACGAAACAGGATCAAACAACCCCTCAGGACTCAACTCCAACTCGGACAAAATTCCATTCCACCCCTACTATACAATCAAGGACTTATTAGGAATTTTACTTCTATTAATAGTTCTCATAATTTTGGTTTTATTTTTCCCAGATGTTCTCGGAGACCCCGACAATTATACACCTGCAAATCCACTCAACACTCCAGCACACATTAAGCCAGAATGATACTTCCTGTTTGCCTACGCTATCTTACGATCTATCCCCAACAAATTAGGCGGTGTCCTAGCCCTACTCCTATCAATCCTTATTCTAGCTGCATTTCCCCTACTAAACTCTTCTAAACAACACGGACTAGTATACCGCCCTATTACACAAATTATCTACTGAATTTTCATTGCCAACCTTTTCATTCTCACATGAATTGGAGGTCAACCAGCTGAATACCCATTTATCACAATCGGACAAATCGCATCAATTCTTTACTTCACAATTATCGTGATTCTCATACCTATGGCTAGCATAATTGAAAACAATATTTTAAAACTCCACCTGATGGGAATGCAAGCAGCCATTGAGCAGGCTATGAAGAGTCGTGAGATTCTGGGCATCTCAGACCCTCAGATGCTGGCCCATGTGCTGACAGCCGGAGTGCAGAGTTCCTTGAATGACCCACGCCTCTTTATCTCCTATGAGCCCAGCACCCTCGAGGCTCCCCAACAAGCACCGACACTCACCAACCTCACCCGAGAAGAACTGCTGGCCCAGGTACAGAGGAACATCCACCATGAAGTTCTTGAGGGTAATGTGGGTTACCTACGAGTGGATGACCTTCCTGGCCAGGAGGTACTGAGTGAGCTGGGGGAATTCTTGGTGACCCATGTGTGGAGGCAGCTCATGAGCACCTCTTCCTTGATACTAGATCTTCGGCACTGTGCTGGTGGTCACATCTCTGGGATACCTTATGTCATCTCCTACTTGCACCCTGGGAACACAGTCATGCACGTGGATACCATCTACGACCGCCCCTCCAACACCACCACTGAGATCTGGACCTTGCCCAAGGTCCTAGGAGAGAGATACAGTGCTGACAAAGATGTGGTAGTCCTCACCAGTGGACATACTGGGGGTGTGGCTGAGGACATCACCTACATCCTCAAGCAGATGCGCAGAGCAATAGTGGTGGGTGAGCGGACAGAGGGTGGTGCTCTGGACCTCCAGAAGCTGAGAATAGGCCAGTCCAACTTTTTCCTCRCSGTTCCTGTGTCCAGGTCTCTGGGACCCCTGGGAGGAGGTGGC
Euneomys                    ATGACAATTATACGGAAAAAACACCCCCTACTTAAAATTATTAATAGTTCTCTCATTGACCTTCCCGCCCCATCTAACATTTCATCCTGATGGAATTTTGGCTCACTACTAGGCATCTGCCTAATAATTCAAATCCTGACAGGCCTATTCCTAGCAATACACTATACATCAGATACAACCACAGCATTCTCTTCAGTTGCTCACATCTGCCGAGACGTAAACTATGGGTGACTCATCCGCTATCTCCATGCCAACGGAGCATCAATATTCTTCATCTGCCTATTTATCCACGTAGGTCGAGGTATTTATTATGGTTCCTTCATACTCTTAGAAACATGAAACATTGGGATTATTTTACTTCTTACAACAATAGCAACAGCATTCGTAGGCTACGTTCTCCCATGAGGCCAAATATCCTTTTGAGGCGCCACAGTAATCACAAACCTCCTATCAGCAATCCCCTACGTCGGTACTACCCTAGTAGAATGAATCTGAGGAGGTTTTTCAGTGGATAAAGCCACCCTAACACGCTTCTTCGCATTTCATTTCATTCTACCTTTCATCATCGCAGCCTTAGTCTTAGTACATCTCCTCTTCCTCCACGAAACAGGATCTAACAACCCATCAGGCCTAAACTCAGACTCAGACAAAATTCCATTTCACCCATATTATACAATCAAGGACCTGTTAGGAGTTTTACTATTATTTATAGCCCTATCCACACTAGTACTATTTTTCCCCGACATCCTAGGAGACCCAGATAATTATACACCAGCCAACCCACTAAATACTCCCGCCCACATTAAACCCGAATGATATTTCCTCTTCGCTTATGCCATCCTCCGCTCCATCCCAAACAAACTAGGAGGTGTTCTAGCCCTAATCTTATCTATTCTAATCCTAGCTGCATTCCCACTTCTCAATTCATCCAAACAACACGGACTCACCTACCGCCCAATCACACAAATCCTATACTGAATTTTTATCGCCAACCTCCTCACCCTAACCTGAATTGGCGGCCAACCAGTAGAATACCCATTCACTACAATTGGACAAATCGCATCAATTCTTTACTTTACTATTATTATTATTCTAATGCCCATTGCCAACATAATCGAAAATAACATCTTAAAACTCAATCTGATGGGAATGCAAGCAGCCATTGAGCAGGCTATGAAGAGTCGTGAGATTCTGGGCATCTCAGACCCTCAGATGCTGGCCCATGTGCTGACAGCTGGAGTGCAGAGTTCCTTGAATGACCCACGCCTCTTCATCTCCTATGAGCCCAGTACCCTCGAGGCTCCCCAGCAAGCACCAGTGCTCACCAACCTCTCCCGAGAAGAACTGCTGGCCCAGCTACAGAGGAATATCCACCATGAAGTTCTTGAGGGCAATGTGGGTTACCTAAGAGTGGATGACCTTCCTGGCCAGGAGGTACTGAGTGAGCTGGGGGGGTTCTTGGTGGCCCATGTGTGGAGGCAGCTCATGAGCACCTCTTCCTTAGTCCTAGATCTTCGGTACTGTGCTAGTGGTCACATCTCTGGGATACCTTATGTCATCTCCTACTTGCACCCTGGGAACACAGTCATGCATGTGGATACCATCTATGATCGCCCCTCCAACACCACCACTGAGATCTGGACCTTGCCCAAGGTCCTAGGGGAGAGATACAGTGCTGACAAAGATGTGGTAGTCCTCACCAGTGGACATACTGGGGGTGTGGCTGAGGACATTACCTACATCCTCAAGCAGATGCGCAGAGCCATAGTGGTGGGTGAGCGGACAGAGGGCGGTGCCCTGGACCTCCAGAAGCTGAGAATAGGCCAGTCCAACTTTTTCCTCACAGTTCCTGTGTCCAGGTCTCTGGGACCCCTAGGAGGAGGTGGC
Eremoryzomys                ATGACAATTATACGAAAAAAACACCCCCTACTTAAAATTATTAACCACTCATTCATTGACCTCCCAACCCCATCTAATATTTCATCATGATGAAACTTCGGCTCCCTTCTAGGAATCTGCCTAATAATTCAAATCATCACAGGCCTATTTCTAGCCATACACTACACCTCAGACACAACAACAGCTTTCTCCTCAGTAACACACATCTGCCGAGATGTAAACTACGGCTGACTTATCCGATATATCCACGCTAATGGGGCTTCCATGTTTTTTATCTGCCTTTTTATCCATGTAGGACGAGGAATCTATTATGGTTCCTATATAATAAATGAAACTTGAAATATTGGAATCATTCTATTTCTTACAACTATAGCAACAGCATTCGTGGGTTACGTCCTCCCATGAGGCCAAATATCCTTCTGAGGAGCAACAGTAATTACCAACCTTCTCTCAGCAATCCCCTACGTAGGAACAACCCTAGTAGAATGAATTTGAGGTGGTTTCTCTGTAGATAAAGCTACCCTAACACGATTCTTCGCCTTCCATTTTATTTTACCCTTCATTATTGCTGCCCTAGTCTTAGTACACTTACTATTCCTACACGAAACAGGATCTAACAACCCCTCAGGACTAAATTCAGACTCAGACAAAATCCCATTTCACCCCTACTATACAATAAAAGACCTTCTAGGAGTATTACTTCTATTAATAGTTCTCATAATTTTAGTCTTATTTTTCCCTGATATTCTCGGAGACCCAGACAATTATACACCAGCAAATCCACTCAACACCCCAGCACATATTAAACCGGAATGATATTTCCTTTTTGCCTACGCCATCCTTCGATCAATTCCTAACAAACTAGGGGGTGTAATGGCACTTTTACTCTCCATTCTTATCCTAGCTGCATTCCCTTTACTTAATAATTCTAAACAACACGGACTAATCTATCGACCAATTACACAAATTTTATACTGGATCTTCATCGCCAACCTCCTAATCCTAACTTGAATCGGCGGACAACCAGTAGAATACCCATTTACAACATTTGGACAAATCTCATCAATCCTATACTTCACAATTATCGTTATCTTAATGCCAATAGCCAATATAATCGAAAATGACATTCTAAAACTCCACCTGATGGGGATGCAAGCAGCCATTGAGCAGGCTATGAAGAGTCGTGAGATTNTGAGCATCTCAGACCCTCAGATGCTGGCCCACGTGCTGACGGCCGGAGTACAGAGTTCCTTGAATGACCCACGCCTCTTTATCTCCTATGAGCCCAGTACCCTCGAGGCTCCCCAACAAGCACCAACGCTCACCAGCCTCACCCGAGAAGAACTGCTGGCCCAGGTACAGAGGAATATCCACCATGAAGTTCTTGAGGGAAATGTGGGTTACCTACGAGTCGATGACCTTCCTGGCCAGGAGGTGCTGAGTGAGCTGGGGGAATTCTTGGTGGCCCATGTGTGGAGGCAGCTCATGAGCACCTCTTCCTTAATACTAGATCTTCGGCACTGTGCCGGTGGTCACGTCTCTGGGATACCTTATATCATCTCCTACTTGCACCCTGGGAACACAGTCATGCACGTGGATACCATCTATGACCGCCCATCCAACACCACCACTGAGATCTGGACCTTGCCCAAGGTCCTAGGAGAGAGATACAGTGCTGACAAAGATGTGGTAGTCCTCACCAGCGGACATACTGGGGGTGTGGCTGAGGATATCACCTACATCCTCAAGCAGATGCGCAGAGCCATAGTGGTGGGTGAGCGGACAGAGGGGGGTGCCCTGGACCTCCAGAAGCTGAGAATAGGCCAGTCCAACTTTTTCCTCACGGTTCCCGTGTCCAGGTCTCTGGGACCCCTGGGCGGAGGTGGC
Eligmodontia                ATGATGATCATACGAAAAAACCACCCATTACTTAAAATTGTTAATGATTCATTCGTAGACCTACCCACCCCATCCAACATCTCCTCATGATGGAACTTTGGCTCACTATTAGGCATCTGCTTAACTATACAAATCATCACAGGGTTATTTCTAGCCATACACTACACATCTGATACAGCCACCGCTTTCTCCTCAGTAACCCATATCTGTCGAGACGTAAACTATGGTTGACTAATCCGCTATATACATGCCAATGGGGCTTCCATATTCTTCATCTGCCTATTCATTCACGTAGGACGCGGAATTTACTACGGCTCATATATATTATCCGAAACATGAAACATTGGAATTATCCTATTTCTAACAACCATAGCAACCGCATTCGTAGGTTACGTATTACCATGAGGACAAATATCCTTCTGAGGGGCCACAGTAATTACTAATCTACTTTCAGCCATTCCATACATCGGTACAACCCTAGTGGAATGAATCTGAGGGGGCTTTTCAGTTGATAAAGCTACTCTTACACGATTCTTCGCATTTCACTTCATTCTACCCTTTATTATTACGGCCCTCGTACTAGTCCACCTTCTATTTCTACATGAAACAGGGTCAAACAACCCATCTGGACTAAATTCTAACTCAGATNAAATNCCATTCCACCCATATTACACAATCAAGGATTTATTAGGAGTCCTACTTCTATTAATAGTTCTCATAATTTTGGTTTTATTTTTCCCTGATGTTCTCGGAGACCCTGATAATTACACTCCTGCAAACCCACTCAACACTCCAGCACACATTAAGCCAGAATGGTATTTTCTCTTTGCTTACGCTATTCTACGATCAATTCCTAATAAATTAGGTGGAGTCCTAGCCCTAATTCTGTCTATTTTAATTCTAGCCCTATTCCCTCTACTTAATACTTCAAAACAACANGGCCTGACATACCGTCCTATCACACAATTCCTCTACTGAATCTTCATCGCTAACCTCCTAATTCTTACATGAATTGGAGGTCAACCAGTAGAATANCCATTCACTATAATTGGCCAAATAGCATCAATCTTATACTTCACAATTATCNNNATCCTTATACCAATTGCCAGCATAATTGAAAATGATATTCTAAAACTTCACCTGATGGGAATGCAAGCAGCCATTGAGCAGGCTATGAAGAGTCGTGAGATTCTGGGCATCTCTGACCCTCAGATGCTGGCCCATGTGCTGACAGCCGGAGTGCAGAGTTCATTGAATGACCCACGCCTCTTCATCTCCTATGAGCCCAATACCCTCGAGGCTCCCCAGCAAGCACCAACGCTCACCAACCTCACCCGAGAAGAACTGCTGGCCCAGCTACAGAGGAACATCCACCATGAAGTTCTTGAGGGCAATGTGGGTTACCTACGAGTGGATGACCTTCCCAGCCAGGAGGTACTGAGTGAGCTGGGGGGATTCTTGGTGGCCCATGTGTGGAAGCAGCTCATGAGCACCTCTTCCTTAGTACTAGATCTTCGGCACTGTGCTGGTGGTCACATTTCTGGGATACCTTATGTCATCTCCTACTTGCACCCNGGGAACACAGTCATGCACGTGGATACCATCTATGATCGCCCCTCCAACACCACCACTGAGATATGGACCTTGCCCAAGGTGCTAGGGGAGAGATACAGTGCTGACAAAGATGTGGTTGTCCTCACCAGTGGACATACTGGGGGTGTGGCTGAGGACATCACCTACATCCTCAAGCAGATGCGCAGAGCCATAGTGGTGGGTGAGCGGACAGAGGGCGGTGCCCTGGACCTCCAGAAGCTGAGAATAGGCCAGTCCAACTTTTTCCTCACAGTTCCTGTGTCCAGGTCTCTGGGACCCCTGGGAGGAGGTGGC
Drymoreomys                 ATGACAATCATACGAAAACACCACCCCTTACTTAAAATTATTAATCACTCATTCATTGACCTACCAACTCCATCCAATATCTCATCATGATGAAACTTCGGCTCATTACTAGGGGTCTGCCTAATAGTACAAATCATTACAGGTCTATTCCTAGCCATACATTACACTTCCGACACAACCACAGCATTTTCATCAGTAACCCATATTTGTCGAGACGTAAATTATGGCTGACTTATCCGATACACCCACGCTAATGGGGCCTCAATATTTTTCATCTGTCTTTTCATCCACGTAGGACGAGGTATCTACTATGGATCCTATATACTAAACGAAACTTGAAATATCGGAATCATTCTATTTCTCACAACCATAGCTACAGCTTTCGTAGGATATGTCTTACCATGAGGACAAATATCCTTCTGAGGAGCAACAGTAATTACTAACCTACTTTCAGCAATTCCCTATATCGGAACAACCCTAGTAGAATGAATCTGAGGGGGATTCCCCGGAGAGAAAGCCACCCTAACCCGACTCTTCGCCTTCCACTTCATCCTACCCTTTATTATCACAGCATTAGTTCTAGTTCATCTACTATTTCTTCACGAAACAGGATCCAACAACCCCTCAGGATTAAACTCAAACTCAGATAAAATCCCCTTTCACCCATATTACACAATCAAGGACCTTCTAGGAGTCTTACTCCTATTAATGGTTCTCATAATTTTGGTTTTATTTTTCCCAGATGCATTAGGAGACCCAGACAATTATACCCCAGCAAATCCACTCAACACCCCAGCACACATTAAGCCAGAGTGGTATTTCCTCTTTGCCTACGCTATTCTCCGATCAATTCCGAACAAACTAGGGGGAGTCATAGCCCTTCTTCTATCAATTCTCATCCTAGCCGCATTCCCCCTTCTTAACTCCTCAAAACAACACGGATTAATCTACCGCCCAATTACACAAATCCTCTACTGAATTTTCATTGCAAACCTCTTCATCCTCACCTGAATCGGCGGACAACCAGTAGAGTACCCATTCACAATAATCGGCCAAATTTCATCAATCCTATACTTCACAATCATCGTAATCCTAATACCAATTGCTAGCATAATCGAAAACGACATCCTAAAACTCCACCTGATGGGAATGCAAGCAGCCATTGAGCAGGCTATGAAGAGTCGTGAGATTCTGGGCATCTCAGACCCTCAGATGCTGGCCCATGTGCTGACRGCCGGAGTACAGAGTTCCTTGAATGACCCACGCCTCTTTATCTCCTATGAGCCCAGTACCCTCGAGGCTCCCCAACAAGCACCAATGCTCGCCAGCCTCACCCGAGAAGAACTRCTGGCCCAGGTACAGAGGAATATCCACCATGAAGTTCTTGAGGGAAATGTGGGTTACCTACGAGTCGATGACCTTCCTAGCCAGGAGGTACTGAGTGAGCTGGGGGAATTCTTGGTGGCCCATGTGTGGAGGCAGCTCATGAGCACCTCTTCCTTAATACTAGATCTTCGGCACTGTGCTGGTGGTCACATCTCTGGGATACCTTATATCATCTCCTACTTGCACTCTGGGAACACAGTCATGCACGTGGATACCATCTATGACCGCCCATCCAAYACCACCACTGAGATCTGGACCTTGCCCAAGGTCCTAGGAGAGAGATACAGTGCTGACAAAGATGTGGTAGTCCTCACCAGTGGACATACTGGGGGTGTGGCTGAGGATATCACCTACATCCTCAAGCAGATGCGCAGAGCCATAGTGGTAGGTGAGCGGACAGAGGGTGGTGCCCTGGACCTCCAGAAGCTGAGAATAGGCCAGTCCAACTTTTTCCTCACGGTTCCCGTGTCCAGGTCTCTGGGACCCCTGGGCGGAGGTGGC
Deltamys                    ATGAAAATTTTACGTAAAACTCACCCACTACTTAAAATTGTTAACCACTCATTCATTGACCTACCCACCCCATCTAACATCTCATCCTGATGAAACTTTGGATCCCTACTAGGCATGTGCCTAGTAATTCAAATTCTAACAGGCCTATTCCTAGCTATACACTACACATCAGACACAGCCACAGCATTTTCTTCAGTTGCCCACATCTGTCGAGATGTAAATTACGGATGGTTAATCCGTTATCTACACGCCAACGGAGCTTCCATATTCTTCATCTGCCTTTTCATTCATGTAGGACGAGGAATCTACTATGGCTCCTATGTCCTTTCAGAAACCTGAAACATTGGAATTATCCTACTGCTAACTACTATAGCAACAGCATTTGTAGGATATGTTCTACCATGGGGACAAATATCATTCTGAGGCGCTACCGTAATCACAAACCTTCTCTCAGCAATTCCTTACATCGGAAATACCCTAGTTGAATGAATCTGAGGGGGGTTTTCAGTCGATAAAGCTACCCTAACCCGCTTCTTCGCCTTCCACTTCATCCTACCATTTATCATCACAGCTCTAGTCCTAGTTCACCTATTATTCTTACACGAAACAGGATCTAACAACCCATCAGGTCTAAACTCAGACTCAGACAAAATTCCATTCCACCCCTATTATACAATCAAAGACCTCCTAGGCATCTTCCTCCTACTAATAACTCTCATAATCTTAGCCTTATTTTTCCCAGATATCCTAGGAGACCCTGACAACTTCACCCCAGCAAATCCACTAAATACTCCAGCACATATTAAACCAGAGTGATACTTCTTATTCGCTTATGCTATCCTACGGTCTATTCCTAATAAACTAGGAGGAGTACTAGCTCTTGTCCTTTCCATCCTTATCCTAGCAACATTCCCATTACTGAATACTTCCAAACAACACGGTTTGATTTTCCGACCTATTACACAAACCATTTACTGAATTTTTATTGCTAACCTTCTAGTACTTACATGAATCGGGGGTCAACCTGTTGAATATCCATTCACAACAATTGGGCAAATCGCATCAATTACCTACTTCACAATCATCGTCATTATTATACCAGTCTCCAATACCATCGAGAACAACATCATCAAACTCTAGCTGATGGGAATGCAAGCAGCCATTGAGCAGGCTATGAAGAGTCGTGAGATTCTGGGCATCTCAGACCCTCAGATACTGGCCCATGTGCTGACAGCCGGAGTGCAGAGTTCCTTGAATGACCCACGCCTCTTCATCTCCTATGAGCCCAGTCCCCTCGAGGCTCCCCAGCAAGCTCCAANGCTCACCAACCTCACCCAAGAAGAACTGCTGGCCCAGCTACAGAGGACCATCCACCATGAAGTTCTTGAGGGCAATGTGGGTTACCTGCGAGTGGATTACCTTCCTGGCCAGGAGGTACTGAGTGAGCTGGGGGAATTCTTGGTGGCCCATGTGTGGAGGCAGCTCATGAGCACCTCTTCCTTAGTACTGGATCTTCGGCACTGTGCTGGTGGTCACATCTCTGGGATACCTTATGTCATCTCCTACTTGCACCCTGGGAACACAGTCATGCACGTGGATACCATCTATGATCGCCCCTCCAACACCACCACTGAGATCTGGACCTTGCCCAAGGTCCTAGGGGAGAAGTACAGTGCTGACAAAGATGTGGTAGTCCTCACCAGTGGACATACTGGGGGTGTGGCTGAGGACATCACCTACATCCTCAAGCAGATGCGCAGAGCCATAGTGGTGGGTGAGCGGACAGAGGGAGGTGCCCTGGACCTCCAGAAGCTGAGAATAGGCCAGTCCAACTTTTTCCTCACAGTTCCTGTGTCCAGGTCTCTGGGACCCCTGGGGGGAGGTGGC
Delomys                     ATGACAATCATACGAAAAACTCACCCATTATTCAAAATCATTAACCACTCATTTATTGACCTCCCAACTCCATCAAATATCTCATCCTGATGGAACTTCGGATCCCTACTAGGGGTATGCCTAGTTATTCAAATCCTTACAGGCCTATTCCTAGCAATACACTATACATCTGACACAGCAACAGCATTCTCCTCAGTCGCCCACATTTGCCGAGATGTTAATTATGGTTGATTAATCCGATATTTACACGCAAATGGAGCCTCAATATTCTTTATCTGCCTATTCATCCATGTTGGACGAGGCATTTACTATGGTTCCTACATTCTAACAGAAACCTGAAACATCGGAATCATTCTATTCCTCACCACAATAGCCACTGCATTCGTAGGTTATGTACTCCCATGAGGACAAATATCCTTTTGAGGGGCCACCGTAATCACAAATCTCCTATCAGCAATCCCATACATCGGAACTACCCTAGTAGAATGAATCTGAGGGGGCTTCTCAGTTGACAAAGCCACACTAACACGTTTCTTCGCATTCCACTTCATCCTTCCATTCATTATTACAGCCTTTGTCTTAGTTCACCTGTTATTCCTACACGAAACAGGATCAAATAACCCATCAGGCCTCAATTCAAACTCTGACAAAATTCCATTCCACCCATACTACACCATCAAAGATCTTCTAGGAGTCCTCCTCCTATTGATAGTTCTCATAATTTTGGCTTTATTTTTCCCAGATATTCTCGGAGACCCCGACAATTATACCCCAGCAAACCCACTCAATACTCCTGCACACATCAAGCCAGAATGATACTTCCTTTTTGCCTACGCTATCCTCCGATCCATCCCCAACAAACTAGGAGGAGTCCTAGCTCTCCTTTTATCTATTCTAATCTTAGCGGCTTTCCCCCTATTAAACTCTTCTAAACAACACGGAATAACGTACCGACCTATCACTCAGATCCTATACTGAATTTTCGTAGCTAACCTCCTTATCCTTACATGAATCGGGGGACAACCAGTTGAATACCCATTTACATTAATCGGACAAATCTCTTCAATTTTATACTTTACCATCATCGTCATCCTTATACCAATCGCCAGTATAATCGAAAATGACATCCTTAAACTTCACCTGATGGGAATGCAAGCAGCCATTGAGCAGGCTATGAAGAGTCGTGAGATTCTGGGCATCTCCGACCCTCAGATGCTGGCCCATGTGTTGACAGCCGGAGTGCAGAGTTCCTTGAATGACCCACGCCTCTTCATCTCCTATGAGCCCAGTACCCTCGAGGCTCCCCAGCAAGCACCAACGCTCACCAACCTCACCCGAGAAGAACTGCTGGCCCAGCTACAGAGGAACATCCACCATGAAATTCTTGAGGGCAATGTGGGTTACCTACGAGTGGATGACCTTCCCAGCCAGGAGGTACTGAGTGAGCTGGGGGGATTCTTAGTGGCCCATGTGTGGAGGCAGCTCATGAGCACCTCTTCCTTAGTACTAGATCTTCGGCACTGTGCTGGTGGTCACATCTCTGGGATACCTTATGTCATCTCTTACTTGCACCCTGGGAACACAGTCATGCACGTGGATACCATCTATGATCGCCCTTCCAACACCACCACTGAGATCTGGACCTTGCCCAAGGTCTTAGGGGAGAGATACAGTGCTGACAAAGATGTGGTAGTCCTCACCAGTAGACATACTGGGGGTGTGGCCGAGGACATCACNTACATCCTCAAGCAGATGCGTAGAGCCATAGTGGTGGGTGAGCGGACAGAGGGCGGTGCCCTGGACCTCCAGAAGCTGAGAATAGGCCAGTCCAACTTTTTCCTCACAGTTCCTGTGTCCAGGTCTCTGGGACCCCTGGGAGGAGGCGGC
Daptomys                    ATGACAATTATACGAAAAACTCACCCAATTATAAAAATCATTAACCACTCTTTTATTGACCTCCCAACTCCACCTAACATCTCAGCTTGATGGAACTTTGGATCCCTTCTAGGTGTATGCCTAATTATCCAAATTATCACAGGCCTATTCCTAGCAATACACTATACATCAGATACAGCAACAGCATTCTCCTCAGTCACCCATATTTGCCGAGATGTAAACTACGGCTGACTAATTCGATATATACATGCAAACGGCGCATCAATATTCTTTATCTGCCTATTTCTTCATATTGGACGAGGCATCTATTATAACTCTTTTTCCCTTAAAGAAACGTGAAATATTGGAATTATTCTTCTATTTACTGTTATAGCAACAGCTTTCGTAGGCTACGTACTACCATGAGGACAAATATCTTTCTGAGGAGCTACCGTAATTACAAACCTACTATCAGCCCTCCCATATGTAGGAACAACCTTAGTAGAATGAATCTGAGGCGGATTCTCAGTTGATAAAGCTACATTAACACGATTTTTTGCCTTTCACTTTATTCTCCCCTTTATTATTACAGCCTTAGTCATAGTTCACCTTCTATTTCTCCACGAAACAGGATCCAACAACCCATCAGGACTAAACTCTAACTCTGACAAAATTCCATTTCATCCCTACTACACAATTAAAGATTTACTTGGAATTTTAATCTTATTGATAGTTTTCATAATTTTAGTATTGTTTTTCCCAGATGTTCTCGGAGACCCTGATAATTATACCCCTGCAAATCCACTCAACACCCCCGCACATATTAAACCCGAATGATACTTCCTATTTGCCTACGCTATTCTACGCTCCATTCCTAACAAATTAGGGGGTGTATTAGCTTTAATTCTATCTATCTTAGTACTTGCCTTATTCCCCCTTATAAACACATCAAAACAACACGGCCTTATATTCCGACCAATTACACAAATCCTATATTGAACCCTTGTTGGAAACCTAATCATCCTTACATGAATTGGAGGTCAACCAGTAGAATATCCATTCACTATAATTGGACAAATAGCTTCAATCTCATACTTCTTCATTATCATCATCCTTATTCCTCTAGCTAATATAATCGAAAATAACATCATAAAANNNNNNCTGATGGGAATGCAAGCGACCATTCAGCAGGCTATGAAGAGTCGCGAGATCCTGGGCATCTCAGACCCTCAGATGCTGGCTCATGTGCTGACGGCCGGAGTGCAGAGTTCCTTGAACGACCCACGCCTCTCCGTCTCCTATGAGCCCAGTACTCTTGAGGCTCCCCGGCAAGCACCAACGCTCACCAACCTCACCCGAGAAGAACTGTTGGCCCAGATCCAGAGGAACTTCCACCATGAAGTTCTTGAGGGCAATGTGGGTTACCTACGAGTGGATGACCTTCCTGGCCAGGAGGTGCTGAGTGAGCTGGGGGCCTTCTTGGTGGCCCATGTATGGAAGGAGCTCATGAGCACCTCTTCCTTGGTACTGGATCTTCGGCACTGTGCTGGTGGTCACATCTCTGGGATCCCTTATGTCATTTCCTACTTACACCCTGGGAACACAGTCATGCATGTGGACACCATCTATGATCGCCCCTCCAACACCACCACTGAGATCTGGACCTTGCCCAAGGTCCTAGGGGAGAGATACAGTGCTGACAAAGATGTGGTAGTCCTCACCAGTGGACATACTGGGGGTGTGGCTGAGGACATCGCCTACATCCTCAAGCAGATGCGCAGAGCCATCGTGGTGGGTGAGCGGACGGAGGGCGGTGCCCTGGACCTCCAGAAGCTGAGAATAGGCCAGTCCAACTTTTTCCTCACAGTTCCCGTATCCAGGTCTCTGGGACCCCTGGGAGGAGGTGGC
Cricetus                    ATGACAATCATACGCAAAAAACACCCACTAATAAAAATCATCAACCATGCGTTCATTGATCTCCCTGCCCCCTCAAACATCTCATCCTGATGAAACTTTGGATCCCTCCTCGGCCTTTGCCTTATTATTCAAATCTTAACCGGTCTATTCCTAGCCATACATTACACATCAGACACCACAACTGCATTCTCATCAGTAACCCACATCTGCCGGGATGTTAACTACGGCTGACTAATTCGCTACCTCCACGCCAATGGAGCTTCAATATTCTTTATCTGCCTATTCCTCCACGTAGGGCGGGGAATCTACTACGGATCATACGTTATAGTAGAGACATGAAATTTAGGTATTGTTCTCCTATTTACAGTAATAGCAACAGCATTTATAGGCTACGTACTCCCATGAGGCCAAATATCCTTTTGAGGCGCTACAGTCATTACTAACCTCCTATCAGCTATCCCTTACATCGGCACTACCCTAGTAGAATGAGTCTGAGGTGGTTTCTCTGTAGACAAAGCCACCCTCACACGATTCTTCGCATTCCACTTTATCCTCCCCTTCATCATCACAGCCCTAGTGGTAGTTCACCTTCTATTTCTCCACGAAACCGGCTCCAACAACCCTACCGGCCTTAATTCAGACGCAGACAAAATTCCATTCCACCCCTACTACACAATCAAAGACCTTCTCGGAGTATTCCTACTATTAATTGCTCTCATAATTTTAGTATTATTTTTCCCAGATATTCTCGGAGACCCAGATAATTACACTCCTGCAAATCCACTCAATACTCCCGCACACATTAAACCAGAATGATACTTCCTATTCGCCTACGCAATCCTACGATCCATCCCCAATAAATTAGGAGGCGTACTTGCCCTTATTCTCTCTATCCTAATTCTCGCCACCCTGCCACTCCTTCACACATCAAAACTACGAACCATAATCTTCCGCCCTATCACACAAGCCCTTTACTGAACCCTAGTGGCAGACCTCCTCTTACTAACATGAATTGGGGGACAACCAGTAGAATACCCTTTCATCATTATTGGTCAAATCGCCTCCATTCTATACTTCGCTATTATTGTAATCTTTATACCAATCGCTAGCATAATTGNNNNNNNNNNNNNNNNNNNNNNNCTGATGGGAATGCAAGCAGCCATTGAGCAGGCTATGAAGAGTCGTGAGATTCTGGGCATCTCAGACCCTCAGACGCTGGCCCAGGTGCTGACAGNTGGAGTGCAGAGTTCCTTGAATGACCCACGTCTCTTTATCTCCTATGAGCCCAGTTCCCTTGAGGCTCCCCAGCAAGTACCAGCACTCACCAACTTCACCCGAGAAGAACTGCTGGACCAGCTACAAAGGAGCATCCACCATGAGGTTCTTGAGGACAATGTGGGTTACCTACGAGTAGACGACCTCCCCAGCCAGGAGGTACTGAGTGAGCTGGGAGGGTTCTTGGTGACCCATATGTGGAGGCAGCTCATGGGCACCTCCTCCTTGGTGCTAGATCTCCGGCATTGTGCTGGTGGTCACATCTCTGGGATCCCTTATGTCATCTCCTACTTGCACCCTGGGAATACTGTCATGCACGTGGATACCATCTATGATCGCCCCTCTAATACCACCACGGAGATTTGGACCTTGCCGAAGGTCCTAGGGGAGAGATACAGTGCCGACAAAGATGTGGTAGTCCTCACCAGTGGACGAACTGGAGGCGTGGCTGAAGACATCGCCTACATCCTCAAGCAGATGCGCAGGGCCATCGTGGTGGGTGAGCGGACNGAGGGTGGNGCCCTGGACCTCCAGAAGCTGAGAATAGGCCAGTCCAACTTCTTCCTCACAGTGCCCGTGTCCAGGTCCCTGGGACCCCTGGGAGGAGGTGGC
Cricetulus                  NNNNNNNNNNNNNNNNNNNNNNNNNNNNNNNNNNNNNNNNNNNNNNNNNNNNNNNNNNNNNNNNNNNNNNNNNNNNNNNNNNNNNNNNNNNNNNNCTTCGGATCCTTAATTGGACTTTGTCTAATCACCCAAATCCTAACAGGATTATTCCTAGCTATACATTACACATCAGATACAACTACAGCATTTTCATCGGTAACTCATATCTGCCGAGATGTTAATTACGGTTGACTTATCCGCTATCTTCACGCTAATGGAGCCTCAATATTCTTTATTTGCCTATTCATACACGTAGGTCGAGGAGTTTATTATGGATCTTACACTATAGTAGAAACCTGAAATGTAGGAATTGTCCTACTATTCGCAGTTATAGCAACAGCATTTATAGGTTACGTCCTTCCATGAGGTCAAATGTCATTCTGAGGAGCTACTGTTATCACTAACCTTCTTTCAGCTATCCCTTATATAGGTACTACCCTAGTTGAATGAATCTGAGGAGGCTTCTCTGTAGACAAAGCTACTCTGACTCGATTCTTCGCATTCCACTTTATTTTACCATTTATTATCGCTGCTCTAGCTATAGTTCACCTATTGTTCCTTCACGAAACAGGCTCTAATAATCCGACAGGTTTAAACTCTGATGCTGACAAAATCCCATTCCACCCTTACTACACAATTAAAGACCTTTTAGGAATCCTTCTGCTATTAATTGCTCTCATGACTTTAGTATTGTTTTTCCCTGATATTTTAGGAGACCCCGATAATTACACTCCTGCAAATCCACTTAATACTCCCGCACACATTAAACCAGAATGATACTTTCTATTCGCTTACGCTATCTTACGATCTATTCCTAATAAACTAGGGGGAGTTCTAGCCCTTATCCTCTCAATCCTAATTCTCGCTACTTTACCTCTACTACATACATCTAAACTTCGAACTATAATTTTCCGACCTATCACACAAACCATGTATTGACTATTAGTAGCAGACCTTCTCCTCCTTACATGAATTGGAGGTNNNNNNNNNNNNNNNNNNNNNNNNNNNNNNNNNNNNNNNNNNNNNNNNNNNNNNNNNNNNNNNNNNNNNNNNNNNNNNNNNNNNNNNNNNNNNNNNNNNNNNNNNNNNNNNNNNNNNNNNCTGATGGGAATGCAAGCAGCCATTGAGCAGGCTATGAAGAGTCGTGAGATTCTGGGAATCTCAGACCCTCAGACGCTGGCCCAGGTGCTGACAGCTGGAGTGCAGAGTTCCTTGAATGACCCACGCCTCTTCATCTCCTATGAGCCCAGTTCCCTTGAAGCTCCCCAGCAAGAACCAGCACTCACTAACTTCACCCGAGAAGAACTGCTGGACCAGCTACGGAGAAGCATCCACCATGAGGTTCTTGAAGATAATGTGGGTTACCTACGAGTGGACGACCTCCCTGGCCAGGAGGTACTGAGTGAGCTGGGAGGGTTCTTGGTGGCCCATGTGTGGAGACAGCTCATGGGCACCTCCTCCTTGGTGCTAGATCTCCGGCAATGTGCTGGTGGTCACATCTCTGGGATCCCTTATGTCATCTCCTACTTGCACCCTGGGAACACTGTCATGCACGTGGATACCATCTATGATCGCCCCTCTAATACCACCACTGAGATTTGGACCTTGCCGAAGGTCCTGGGGGAGAGATACAGTGCCGACAAAGATGTGGTAGTCCTCACCAGTGGACGAACTGGGGGCGTGGCTGAGGACATCGCCTACATCCTCAAGCAGATGCGCAGGGCCATCGTGGTGGGAGAGCGGACGGAGGGTGGGGCCCTGGACCTCCAGAAGCTGAGAATAGGCCAGTCCAACTTCTTCCTCACAGTGCCCGTGTCCAGGTCCCTGGGGCCCCTGGGTGGAGGTGGC
Clethrionomys               ATGACAATCATCCGAAAAAAACACCCACTAATCAAAATCATCAACCATTCATTTATCGACCTCCCTGCCCCATCAAACATCTCATCATGATGAAACTTTGGCTCCCTACTCGGCCTTTGCCTAATCATCCAAATCCTCACAGGACTTTTCCTAGCCATACACTACACATCAGACACATCAACAGCATTCTCATCGGTCACCCATATCTGCCGAGACGTAAACTACGGCTGACTCATCCGCTACATACATGCAAACGGAGCCTCCATATTCTTCATCTGCCTTTTCCTCCACGTAGGACGAGGTATATACTATGGCTCCTATAACATAATTGAAACTTGAAACATAGGTATCATCTTACTATTCGCCGTAATAGCAACAGCATTTATAGGCTACGTCCTGCCATGAGGACAAATGTCCTTCTGAGGGGCTACAGTAATTACAAACCTACTATCAGCCATCCCTTACATCGGCACAACTCTAGTAGAATGAATCTGAGGGGGATTCTCAGTAGACAAAGCCACTCTTACACGATTCTTCGCATTCCACTTCATCCTGCCCTTCATCATTACAGCCCTTGTCTTCGTTCACCTGCTATTCCTACACGAGACAGGATCCAACAACCCAACAGGCCTAAACTCAGATGCAGACAAAATTCCCTTCCACCCCTACTACACAATCAAAGATTTCTTAGGAGTCCTCATCTTATTGATAGGTCTCATAATTTTGGTACTGTTTTTCCCAGATGTTCTCGGAGACCCAGATAATTACACTCCTGCAAATCCACTCAACACTCCAGCACACATTAAACCAGAATGATACTTTCTCTTTGCTTACGCCATCCTACGCTCCATCCCTAACAAACTAGGAGGCGTCCTAGCCCTAATCCTATCGATCCTAGTCCTAGCCCTCCTACCACTCCTTCATACCTCAAAACAACGCGGACTTACCTTCCGACCAATCACACAAACAATATATTGAATCCTAGTAGCTGACTTACTAATTCTCACATGAATCGGAGGCCAACCGGTAGAGTACCCTTTCATCATTATCGGACAAATAGCCTCAATCGCCTACTTCGCCATTATCGTTATTCTCATACCAATAGCAGGCATAATTGAAAACAACATCCTAGACCTAGACCTCATGGGAATGCAAGCAGCCATTGAGCAGGYTATGAAGAGTCGTGAGATTCTGGGCATCTCAGACCCCCAGACGCTGGCCCACGTGCTGACAGCCGGAGTGCAGAGTTCCTTGAATGACCCACGCCTCTTCATCTCCTATGAGCCCAGTACCCTCGAGGCTCCCCAACCAGCACCGACACTCACCAACCTCACCAGAGAAGAACAACTGGCCCAGCTACAGAAGAGCATCCACCATGAGGTCCTTGAGGGCAATGTGGGTTACCTACGAGTGGATGACCTCCCCGGCCAGGAGGTACTGAGTGAGCTGGGGGAGTTCTTGGTGACCCATATGTGGAGGCAGCTCATGGACACCTCCTCTTTGGTGCTCGATCTCCGGGACTGTGCTGGTGGTCACATCTCTGGGATCCCTTACTTCATCTCCTACTTGCACCCTGGGAACACCGTCATGCACGTGGATACCATCTATGATCGCCCCTCCAATACCACCACCGAGATCTGGACCCTGCCCAAGGTCCTAGGCGAGAGATACAGTGCTGACAAAGACGTGGTAGTCCTCACCAGCGGACGCACTGGGGGTGTGGCCGAGGACATCGCCTACATTCTCAAGCAGATGCGTAGGGGCATCGTGGTGGGTGAGCGGACAGAGGGTGGTGCCCTAGACCTCCAGAAGCTGAGAATAGGCGAGTCCAACTTCTTCCTCACAGTGCCCGTGTCCAGATCCCTGGGTCCCTTGGGAGGAGGTGGC
Chinchillula                ATGACAGTAATACGAAAGACACACCCCTTACTTAAAATCCTGAACCACTCCTTCATTGATTTGCCAACCCCATCCAACATCTCATCCTGATGAAACTTTGGCTCACTTCTTGGCATTTGCCTAATTATCCAAATCCTCACCGGTCTCTTCCTAGCAATACACTACACAGCCGATACCACCACCGCATTTTCCTCAGTCGCACACATTTGTCGCGACGTAAACTACGGCTGACTAGTCCGCTATCTCCACGCCAATGGCGCCTCCATATTTTTCATCTGCCTATTTATTCACGTAGGACGAGGTATCTACTACAACTCCTACATGCTCTCTGAAACATGAAACATTGGTATCATTCTACTCCTAACAACCATGGCCACTGCATTCGTTGGTTATGTACTACCATGGGGACAGATATCCTTTTGAGGGGCCACAGTGATCACAAACCTACTCTCAGCCATCCCTTACATCGGAAGCACATTAGTAGAATGAATCTGAGGGGGGTTCTCTGTAGATAAGGCCACTCTTACACGATTTTTCGCATTCCACTTTATCCTCCCATTCATTATTACTGCCCTAGTGTTAGTCCATCTCTTGTTCCTACACGAAACAGGCTCAAGTAACCCAACAGGCCTCAACTCCAACTCCGACAAAATCCCCTTCCACCCCTATTACACAATTAAAGATTTCTTAGGGGTAATCCTCCTACTAACAGCCCTCGCCACCTTAGTGCTATTTTTCCCAGACATTCTTGGGGACCCCGATAATTACACCCCAGCAAACCCCCTTAACACCCCAGCACACATCAAACCCGAATGATATTTCCTCTTTGCTTACGCAATCCTCCGATCTATTCCCAATAAACTTGGGGGCGTATTGGCCCTAATCTTTTCAATCCTTATCCTAGCTGCCTTCCCCCTACTAAACTCCCCCAAACAACTCAGCCTAATTTACCGCCCAATCACACAAACCTTGTACTGAATCTTCGTTGCCAATATCCTTGTCCTCACCTGAATCGGAGGGCAACCCGTGGAATACCCGTACACCCTAATCGGACAAATCTCATCAATCATTTATTTCTCTATCATTATTATCCTTATACCCATTGCCAATATAATTGAAAATAACAGTCTAAAGCTTTACCTGATGGGAATGCAAGCAGCCATTGAGCAGGCTATGAAGAGTCGTGAGATTCTGGGCATCTCAGACCCTCAGATGCTGGCCCATGTGCTGACAGCTGGAGTGCAGAGTTCCTTGAATGACCCACGCCTCTTCATCTCCTATGAGCCCAGTACCCTCGAGGCTCCCCAGCAAGCACCAATGCCCACCAACCTCACCCGAGAAGAACTGCTGGCCCAGCTACAGAGGGACATCCGCCATGAAGTTCTTGAGGGCAATGTAGGTTACCTACGAGTGGATGACCTTCCTGGCCAGGAGGTACTGAGTGAGCTGGGAGGATTCTTGGTGGCCCATGTGTGGAGGAAGCTCATGAGCACCTCTTCCTTAGTACTAGATCTTCGGCACTGTGCTGGTGGTCACATCTCTGGGATACCTTATGTCATCTCCTACTTGAACCCTGGGAACACAGTCATACACGTGGATACCATCTATGATCGCCCTTCCAACACCACCACTGAGATCTGGACCTTGCCCAAGGTCCTAGGGGAGAGATACAGTGCTGACAAAGATGTGGTAGTCCTCACCAGTGGACATACTGGGGGTGTGGCTGAGGACATCACCTACATCCTCAAGCAGATGCGCAGAGCCATAGTGGTGGGTGAACGGACAGAAGGCGGTGCCCTGGACCTCCAGAAGCTGAGAATAGGCCAGTCCAACTTTTTCCTCACAGTTCCCGTGTCCAGGTCTCTGGGACCCCTGGGAGGAGGTGGC
Chilomys                    ATGACAATCATACGAAAAAAACACCCGCTACTTAAACTAATCAACAACTCATTCATCGACCTACCAACCCCATCCAACATTTCATCCTGATGAAACTTCGGATCCCTACTTGGCATTTGCCTAGCAATCCAAATCCTTACAGGCCTATTCCTAGCCATACACTACACATCAGATACAACCACAGCATTCTCCTCAGTAGCCCATATTTGCCGAGATGTCAACTACGGCTGACTAATCCGCTACATACACGCTAACGGAGCCTCAATATTCTTCATCTGCCTATTCATCCACGTAGGACGAGGAATCTACTACGGCTCCTTCATACTCCTAGAAACCTGAAACATTGGAATCATTCTCCTCCTCACAACCATAGCAACAGCATTCGTAGGCTACGTTCTACCATGAGGCCNANTATCATTCTGAGGGGCTACCGTAATTACAAACCTCCTATCAGCCATCCCTTACATCGGAAACACTCTAGTCGAGTGAATCTGAGGGGGGTTCTCAGTANATAAAGCCACCCTAACACGCTTCTTCGCATTCCACTTCATCCTACCATTCATCATCACAGCCCTAGTCTTAGTTCACCTCCTATTCCTACACGAAACAGGATCAAACAACCCAGCAGGCCTAAACTCAAACTCTGATAAAATTCCATTCCACCCATACTATACAACCAAAGACCTACTCGGAGCCCTACTACTATTGATAGTTCTCATAATTTTAGTTTTATTTTTCCCACATATCCTAGGAGANCCGGACAATTACACCCCAGCAAAACCACTCNACACCCCCGCACACATCNNACCNGAANGATACTTCCTCTTTGCCTACGCCATCCTACGATCCGTTCCAAACAAACTGGGAGGAGTACTAGCCCTTATCCTATCAATCCTTATCCTAGCCACACTACCTATTCTAAACTCCTCCAAACAACACGGCCTAATTTACCGTCCAATTACACAAACCCTATACTGAATCTTCATCACTAACATCCTTGTCCTTACATGAATCGGAGGACAACCAGCAGAATACCCATTCACAACAATCGGACAAGTCTCATCAATCCTATACTTTACTATCATCATCATTCTAATACCAATCACTAACACAGTCGAAAACAACATTCTAAAGCTTCATNNNNNNNNNNNNNNNNNNNNNNNNNNNNNNNNNNNNNNNNNNNNNNNNNNNNNNNNNNNNNNNNNNNNNNNNNNNNNNNNNNNNNNNNNNNNNNNNNNNNNNNNNNNNNNNNNNNNNNNNNNNNNNNNNNNNNNNNNNNNNNNNNNNNNNNNNNNNNNNNNNNNNNNNNNNNNNNNNNNNNNNNNNNNNNNNNNNNNNNNNNNNNNNNNNNNNNNNNNNNNNNNNNNNNNNNNNNNNNNNNNNNNNNNNNNNNNNNNNNNNNNNNNNNNNNNNNNNNNNNNNNNNNNNNNNNNNNNNNNNNNNNNNNNNNNNNNNNNNNNNNNNNNNNNNNNNNNNNNNNNNNNNNNNNNNNNNNNNNNNNNNNNNNNNNNNNNNNNNNNNNNNNNNNNNNNNNNNNNNNNNNNNNNNNNNNNNNNNNNNNNNNNNNNNNNNNNNNNNNNNNNNNNNNNNNNNNNNNNNNNNNNNNNNNNNNNNNNNNNNNNNNNNNNNNNNNNNNNNNNNNNNNNNNNNNNNNNNNNNNNNNNNNNNNNNNNNNNNNNNNNNNNNNNNNNNNNNNNNNNNNNNNNNNNNNNNNNNNNNNNNNNNNNNNNNNNNNNNNNNNNNNNNNNNNNNNNNNNNNNNNNNNNNNNNNNNNNNNNNNNNNNNNNNNNNNNNNNNNNNNNNNNNNNNNNNNNNNNNNNNNNNNNNNNNNNNNNNNNNNNNNNNNNNNNNNNNNNNNNNNNNNNNNNNNNNNNNNNNNNNNNNNNN
Chibchanomys                ATGACAAATATACGAAAAACCCACCCCATTTTAAAAATTATTAACCACTCATTCATTGATCTCCCAACCCCATCCAATATCTCAGCTTGATGAAATTTTGGATCTTTATTAGGGATATGCCTAACTATCCAAATTATCACAGGCCTATTCCTAGCCATACACTACACATCAGACACAGCAACAGCATTCTCTTCAGTCACCCATATCTGTCGAGATGTAAACTACGGCTGACTAATCCGGTACATACATGCAAATGGTGCATCTATATTTTTTATTTGTCTATTTCTTCACATCGGACGAGGAATTTACTATAACTCGTTCTCTCTTAAAGAAACATGAAATATTGGAATCATTCTTCTCTTTACCGTCATAGCAACAGCTTTCGTAGGTTATGTTCTACCATGAGGACAGATATCTTTCTGAGGGGCTACCGTAATCACAAATCTTCTATCAGCCCTACCATACGTAGGAACAACCCTAGTAGAATGAATCTGAGGGGGTTTTTCAGTTGATAAAGCTACCCTAACACGATTTTTTGCCTTTCATTTCATCCTACCTTTTATTATTACAGCTCTAGTCTTAGTACACCTTCTATTTCTACACGAAACAGGATCTAACAACCCATCAGGACTAAACTCTAACTCCGACAAAATCCCATTCCACCCTTACTACACAATCAAAGACCTTCTTGGAATCCTAATCTTATTGATAGTTTTCATAATTTTAGTATTGTTTTTCCCAGATGTTCTCGGAGACCCTGATAATTACACCCCTGCAAATCCACTCAACACCCCAGCACATATTAAACCTGAATGATATTTTCTATTTGCCTACGCTATTTTACGCTCTATCCCTAACAAACTAGGAGGAGTATTAGCCTTAATCTTATCTATCCTAGTCCTAGCCTTACTCCCCTTTATCAACATATCAAAACAACATGGTCTCATATTCCGACCCATCACACAAATCCTATATTGAACTCTAGTTGGAAATCTTATCATCCTTACATGAATTGGGGGCCAACCAGTAGAATACCCATTTACCATAATTGGACAAATAGCTTCAATTTCCTACTTCTCCATTATTATTATTTTCATACCTTTAGCTAACATAATTGAAAACAACCTTATAAAANNNNNNNNNNNNNNNNNNNNNNNNNNNNNNNNNCAGGCTATGAAGAGTCGCGAGATCCTGGGCATCTCAGACCCTCAGATGCTGGCTCATGTGCTGACGGCTGGAGTGCAGAGTTCCTTGAACGACCCACGCCTCTTCATCTCCTATGAGCCCAGTACTCTTGAGGCTCCCCGGCAAGCACCAACGCTCACCAACCTCACCCGAGAAGAACTGCTGGCCCAGCTCCAGAGGAACTTCCACCATGAAGTTCTTGAGGGCAATGTGGGTTACCTACGAGTGGATGACCTTCCTGGCCAGGAGGTGCTGAGTGAGCTGGGGGCCTTCTTGGTGGCCCATGTATGGAAGGAGCTCATGAGCACCTCTTCCTTGGTACTGGATCTTCGGCGCTGTGCTGGTGGTCACATCTCTGGGATCCCTTATGTCATCTCCTACTTACACCCTGGGAACACAGTCATGCATGTGGATACCATCTATGATCGCCCCTCCAACACCACCACTGAGATCTGGACCTTGCCCAAGGTCCTAGGGGAGAGATACAGTGCTGACAAAGATGTGGTAGTCCTCACCAGTGGACATACTGGGGGTGTGGCTGAGGACATCGCCTACATCCTCAAGCAGATGCGCAGAGCCATCGTGGTGGGTGAGCGGACGGAGGGCGGTGCCCTGGACCTCCAGAAGCTGAGAATAGGCCAGTCCAACTTTTTCCTCACAGTGCCCGTATCCAGGTCTCTGGGACCCCTGGGAGGAGGTGGC
Chelemys                    ATGACAATCACACGAAAAACTCATCCACTATTCAAAATTATTAATCACTCATTCATTGACCTACCAACCCCCTCTAACATCTCATCCTGATGAAACTTTGGCTCACTACTAGGAATCTGCCTAATATTTCAAATCTTAACAGGCCTATTTCTAGCTATACACTACACGTCAGACACAGCCACAGCATTCTCTTCAATTACCCACATTTGCCGAGACGTCAATTATGGCTGACTTATTCGTTATATGCATGCTAATGGAGCATCCATATTTTTCATCTGCTTATTTATTCATGTGGGACGAGGAATCTACTACGGCTCCTATGTACTCTCAGAAACCTGAAATATTGGCATTATTCTACTCCTAACCACCATAGCCACAGCATTCGTAGGCTATGTGCTCCCATGAGGACAAATATCCTTTTGGGGGGCCACAGTAATCACAAATCTACTCTCAGCAATTCCCTACATTGGCACTACCCTAGTAGAATGAATCTGGGGGGGATTTTCAGTCGACAAAGCGACACTCACCCGCTTTTTCGCATTTCACTTCATCTTGCCCTTCATTATCACAGCCCTCGTCCTAGTTCACCTCCTATTTCTTCATGAAACAGGGTCAAACAACCCATCAGGACTTAATTCGAACTCAGACAAAATCCCATTCCACCCCTACTACACAATTAAAGACTTACTAGGAATTATTCTTCTTTTAATAGTTCTCATAATTTTGGTTTTATTTTTCCCAGATGTTCTCGGAGACCCTGATAATTATACCCCAGCAAATCCACTCAATACTCCAACACACATTAAGCCAGAATGATATTTTCTTTTTGCCTACGCTATCCTCCGCTCCATCCCCAATAAACTAGGAGGAGTTTTAGCCCTAATCCTATCTATTTTAATCCTAGCAACATTTCCTCTTCTCAACTCTTCCAAACAACACGGACTAATTTATCGCCCCATCACACAAACTCTTTACTGAATTTTCATCGCCAACCTCCTCATCCTCACATGAATTGGAGGCCAACCAGTAGAATACCCATTCACAATGATTGGACAAATCGCATCAATCCTATATTTTTCTATTATCATTATTCTCATTCCCATTGCCAATATNNNNNNNNNNNNNNNNNNNNNNNNNNNNCTGATGGGAATGCAAGCAGCCATTGAGCAGGCTATGAAGAGTCGTGAGATTCTGGGCATCTCAGACCCTCAGATGCTGGCCCATGTGCTGACAGCCGGAGTGCAGAGCTCCTTGAATGACCCACGCCTCTTCATCTCCTATGAGCCCAGTACTCTCGAGACTCCCCAGCAAGCACCAATGCTCACCAACCTCACCCGAGAAGAACTGCTGGCCCAGCTACAGAAGAATATGCACCATGAAGTTCTTGAGGGCAATGTGGGTTACCTACGAGTGGATGACCTTCCTGGCCAGGAAGTACTGAGTGAGCTGGGGGAATTCTTGGTGGACCATGTGTGGAGGCAGCTCATGAGCACCTCTTCCTTAGTACTAGATCTTCGGCACTGTGCTGGTGGTCACATCTCTGGAATACCTTATGTCATCTCCTACTTGCACCCTGGGAACACAGTCATGCACGTGGATACCATCTATGATCGCCCTTCCAACACCACCACTGAGATCTGGACCTTGCCCAAGGTCCTAGGGGAGAGATACAGTGCTGACAAAGATGTGGTGGTCCTCACCAGTGGACATACTGGTGGTGTGGCTGAGGACATCACCTACATCCTCAAGCAGATGCGCAGAGCCATAGTGGTGGGTGAGCGGACGGAGGGCGGTGCCCTGGACCTCCAGAAGCTGAGAATAGGCCAGTCCAACTTTTTCCTCACAGTTCCTGTGTCCAGGTCTCTGGGACCCCTGGGAGGAGGTGGC
Cerradomys                  NNNNNNNNNNNNNNNNNNNNNNNNNNNNNNNNNNNNNNNNNNNNNNNNNNNNNNNNNNNNNNNNNNNNNNNNNNNNNNATCTCATTACGATGGAACTTCGGATCCCTACTAGGAATCTGCCTCATCATACAAATCGTCACAGGCCTATTCCTAGCAATACATTACACGTCAGACACAACCACAGCATTCTCATCAGTAGCCCACATCTGTCGAGACGTAAATTACGGTTGACTAATCCGATACATACATGCCAACGGAGCCTCCATATTTTTCATCTGCCTTTTCGTCCACGTAGGCCGAGGCATCTACTACGGCTCCTTCGTACTAAACGAAACCTGAAACATCGGAATTATTCTACTACTAACAACCATAGCAACAGCATTCGTAGGCTACGTCCTACCATGGGGCCAAATATCCTTTTGGGGGGCCACCGTCATTACAAACCTCCTCTCAGCCATTCCCTATATCGGGACCAACCTAGTTGAGTGAATCTGGGGCGGCTTTTCAGTAGACAAAGCAACCCTCACACGATTCTTTGCCTTTCACTTTATCCTACCATTTATCATCACAGCCCTAGTTTTAGTACACCTCCTATTCCTGCACGAAACAGGCTCTAACAACCCATCAGGATTAAACTCAAATTCTGACAAAATCCCATTCCACCCCTACTACACAATTAAAGACCTCCTAGGGATCCTAATTCTATTAATAGTTCTCATAATTTTGGTTTTATTTTTCCCAGATATTCTCGGAGACCCCGACAATTACACACCAGCAAATCCACTCAACACGCCAGCACACATTAAGCCAGAATGATACTTCCTATTCGCCTACGCTATCCTACGGTCCATCCCAAATAAACTAGGTGGGGTTTTAGCCCTACTACTCTCCATCCTCATTCTAGCAGCATTCCCCCTGATAAACACCTCTAAACAACACGGATTAACCTACCGCCCAATCACACAGTTCCTCTACTGAGTTTTCATTGCAAACCTACTCATTTTAACATGAATCGGCGGCCAACCAGTAGAATACCCATTTACAACTATCGGACAAATTTCATCAATCCTATACTTCATAATCATCGTAATCCTAATGCCAATTGCCAGCATAATTGAAAACGACATCCTCAAATTACACCTGATGGGAATGCAAGCAGCCATTGAGCAGGCTATGAAGAGTCGTGAGATTCTGGGCATCTCAGACCCTCAGATGCTGGCCCATGTGCTGACAGCTGGAGTACAGAGTTCCTTGAATGACCCACGCCTCTTTATCTCCTATGAGCCCAGTACCCTCGAGGCTCCTCAACAAGCACCAACGCTCACCAGCCTCACCCGAGAAGAACTGCTGGCCCAGGTACAGAGGAATATCCACCATGAAGTTCTTGAGGGAAATGTGGGTTACCTACGAGTGGATGACCTTCCTGGCCAGGAGGTACTGAGTGAGCTGGGGGAATTCTTGGTGGTCCATGTGTGGAGGCAGCTCATGAGCACCTCTTCCTTAATACTAGATCTTCGACACTGYGCTGGTGGTCACATCTCTGGGATACCTTATATCATCTCCTACTTGCACCCTGGGAACACAGTCATGCACGTGGATACCATCTATGACCGCCCATCCAACACTACCACTGAGATCTGGACCTTGCCCAAGGTCCTAGGGGAGAGATACAGTGCTGACAAAGATGTGGTAGTCCTCACCAGTGGACATACTGGGGGTGTGGCTGAGGANATCACCTACATCCTCAAGCAGATGCGCAGAGCCATAGTGGTGGGGGAGCGGACAGAGGGTGGTGCCCTGGACCTCCAGAAGCTGAGAATAGGCCAGTCCAACTTNTTCCTCACAGTTCCTGTGTCCAGGTCTCTGGGACCCCTGGGCGGAGGGGGC
Castoria                    ATGAAAATTTTACGAAAAAATCACCCCCTACTCAAAATTATTAATCACTCATTCATCGACTTACCAACCCCATCCAACATCTCATCCTGATGAAATTTTGGATCTCTACTTGCCCTATGTCTAGCCATCCAAATTCTCACAGGCCTATTTCTAGCCATACATTACACATCAGACACAACCACAGCATTTTCCTCAGTAGCCCACATCTGTCGAGATGTAAATTACGGGTGACTAATCCGCTATTTACACGCCAACGGAGCCTCCATATTCTTCATTTGCCTTTTCATCCACGTAGGCCGAGGGATCTATTACGGCTCATATGTCCTCTCAGAAACCTGAAACATCGGTATCATTCTATTCCTTACAACTATAGCAACTGCATTCGTAGGATATGTCCTCCCATGGGGACAAATATCTTTCTGAGGAGCCACTGTAATTACTAATCTCCTCTCAGCTATTCCTTACATCGGAAATACCCTAGTAGAATGAATCTGAGGTGGATTCTCAGTTGACAAAGCCACTCTCACCCGATTCTTCGCCTTCCACTTTATTCTACCCTTTATCATTGCAGCCTTTGTTCTCGTCCACCTATTATTTCTACATGAAACCGGCTCAAACAACCCATCAGGCCTAAACTCAGACTCAGACAAAATTCCCTTCCACCCCTACTACACAATCAAAGACCTCTTAGGAGTTTTCCTTTTATTACTTGCTCTCATAACTTTAGCCCTATTTTTTCCTGATGTCCTTGGAGACCCAGATAATTTTACCCCAGCAAATCCCCTCAACACCCCAGCACACATTAAACCAGAATGGTACTTTCTATTTGCCTACGCCATTCTTCGATCCATCCCAAACAAACTAGGAGGCGTACTAGCCCTTGTTCTTTCCATCCTAATTCTAGCAGCATTCCCACTATTAAATACTTCCAAACAACACGGTTTAATTTTCCGACCTATTACACAAACTATTTTCTGAATTTTTATTGCTAACCTTCTAATTCTTACATGAATCGGAGGCCAACCAGTAGAATACCCATTCACAGCAATTGGCCAAATTGCATCAATCACTTACTTTATTATTATCATCATTTTAATGCCAGTCTCTAACACTATCGAGAACAGTATTATCAAACTCTAANNNNNNNNNNNNNNNNNNNNNNNNNNNNNNNNNNNNNNNNNNNNNNNNNNNNNNNNNNNNNNNNNNNNNNNNNNNNNNNNNNNNNNNNNNNNNNNNNNNNNNNNNNNNNNNNNNNNNNNNNNNNNNNNNNNNNNNNNNNNNNNNNNNNNNNNNNNNNNNNNNNNNNNNNNNNNNNNNNNNNNNNNNNNNNNNNNNNNNNNNNNNNNNNNNNNNNNNNNNNNNNNNNNNATCCCCCATGAAGTTTTTGAGGGCAATGTGGGTTACCTACGAGTGGATGACCTTCCTGGCCAGGAGGTACTGAGTGAGCTGGGGGAATTCTTGGTGGCCCATGTGTGGAGGCAGCTCATGAGCACCTCTTCCTTAGTACTGGATCTTCGGCACTGTGCTGGTGGTCACATCTCTGGGATACCTTATGTCATCTCCTACTTGCACCCTGGGAACACAGTCATGCACGTGGATACCATCTATGATCGCCCCTCCAACACCACCACTGAGATCTGGACCTTGCCCAAGGTCCTAGGGGAGAGATACAGTGCTGACAAAGATGTGGTAGTCCTCACCAGTGGGCATACTGGGGGTGTGGCTGAGGACATCACCTACATCCTCAAGCAGATGCGCAGAGCCATAGTGGTGGGTGAGCGGACAGAGGGAGGTGCCCTGGACCTCCAGAAGCTGAGAATAGGCCAGTCCAACTTTTTCCTCACAGTTCCTGTGTCCAGGTCTCTGGGACCCCTGGGAGGAGGTGGC
Calomys                     ATGATGATCATACGAAAAACCCACCCGTTATTCAAAATTATTAATAACTCATTCATTGACCTTCCCACTCCATCCAACATCTCATCCTGATGGAACTTCGGATCTCTCTTAGGAGTGTGCCTATCAATTCAAATTCTCACAGGCCTATTTTTAGCTATACACTACACATCAGATACAGCCACAGCATTCTCCTCAGTTACTCATATTTGCCGAGATGTTAATTACGGCTGACTAATCCGCTACATACATGCCAATGGAGCTTCTATATTCTTTATTTGCCTATTCATCCATGTCGGACGTGGGATTTACTATGGATCCTATCTTCTATCAGAAACATGGAACATCGGAATTATCCTATTACTGACAACCATAGCTACAGCATTCGTAGGCTATGTATTACCATGAGGACAAATATCATTCTGAGGGGCTACAGTAATCACAAATCTACTATCAGCAATTCCATATATTGGTACAACCCTAGTAGAATGAATCTGAGGGGGCTTTTCAGTAGACAAAGCAACCCTTACACGATTCTTTGCCTTCCACTTTATTCTACCTTTTATTATCATAGCCTTTGCCTTAGTACACCTATTATTTCTACACGAAACAGGATCTAATAATCCCTCAGGCCTAAACTCCAACTCAGATAAAATCCCATTTCACCCATATTATACAATTAAAGACATTTTAGGAATCCTCCTACTATTGATAGTTCTCATAATTTTGGTTTTATTTTTCCCAGATGTGCTCGGAGACCCCGACAATTATACCCCAGCAAATCCACTCAACACTCCAGCACACATTAAGCCAGAATGATACTTTCTCTTTGCTTACGCTATTCTTCGATCTATTCCAAATAAATTAGGTGGGGTTCTAGCCCTAATTCTATCAATTCTTATCCTAGCCTTATGTCCACTAATTCATTCATCCAAACAACACAACCTAGTATACCGACCAATTACCCAAATAGTTTACTGAATCTTCGTAGCCAACCTACTTATCCTAACATGAATCGGTGGTCAACCAGTAGAATACCCTTTCACAATAATCGGACAAATCTCATCAATCCTGTATTTCTCAATTATTATTATCTTAATACCAATTGCTAGCATAATTGAAAATGACATCATAAAAACATCACTGATGGGAATGCAAGCAGCCATTGAGCAGGCTATGAAGAGTCGTGAGATTCTGGGCATCTCTGACCCTCAGATGCTGGCCCATGTGCTGACAGCCGGAGTACAGAGCTCCTTGAATGACCCACGCCTCTTCATCTCCTATGAGCCCAGTACCCTCGAGGCTCCCCAGCAAGCACCAACACTCACCAACCTCACCCGAGAAGAACTGCTGGCCCAGCTACAGAGGAACATCCACCATGAAGTTCTTGAGGGCAATGTGGGTTACCTACGAGTGGATGACCTTCCCAGTCAGGAGGTACTGAGTGAGCTGGGGGGATTCTTGGTGGCCCATGTGTGGAGGCATCTCATGAGCACCTCTTCCTTAGTACTAGATCTTCGGCACTGTGCCGGTGGTCACATCTCCGGGATACCTTATGTCATCTCCTACTTGCACCCCGGGAACACAGTCATGCACGTTGATACCATCTATGATCGCCCCTCCAACACCACCACTGAGATATGGACCTTGCCCAAGGTGCTAGGGGAGAGATACAGTGCTGACAAAGATGTGGTAGTCCTCACCAGTGGACATACTGGGGGTGTGGCTGAGGACATCACCTACATCCTCAAGCAGATGCGCAGAGCCATAGTGGTGGGTGAGCGGACAGAGGGCGGTGCCCTGGACCTCCAGAAGCTGAGAATAGGCCAGTCCAACTTTTTCCTCACAGTTCCTGTGTCCAGGTCTCTGGGACCCCTGGGAGGAGGTGGC
Calassomys                  ATGACAATTACACGAAAAACCCACCCGTTAATCAAAATTATTAACCACTCATTTATTGACCTCCCAACCCCNNNNAACATTTCCTCCTGATGAAACTTCGGGTCTCTCCTAGGTATGTGCCTAATAATCCAAATCCTCACAGGCCTATTCCTAGCCATACACTACACATCAGACACAGCCACAGCATTCTCCTCAGTAACACACATCTGCCGAGACGTAAACTACGGCTGACTCATCCGCTATCTACATGCTAACGGGGCCTCCATATTCTTTATCTGCCTCTTCATCCATGTAGGCCGAGGCATTTACTACGGCTCTTATGTATTATCAGAAACCTGAAATATCGGCATTATCTTATTCCTAACAACTATAGCAACAGCATTCGTAGGCTATGTCCTACCATGAGGACAAATATCATTCTGAGGGGCCACTGTAATCACAAACTTACTCTCAGCAATCCCTTATATCGGCACCACCCTGGTAGAATGAATTTGAGGCGGATTCTCAGTTGACAAAGCAACACTCACCCGCTTCTTCGCATTCCACTTTATCCTACCATTCATCATCACAGCCTTCGTTCTAGTCCACCTTCTATTCCTGCACGAGACAGGATCTAACAACCCCTCAGGCCTAAACTCTAACTCTGACAAAATTCCTTTTCACCCATACTACACAATCAAAGATCTTTTAGGAGGTCTCCTTCTATTAATAGTTCTCATAATTTTAGTATTATTTTTCCCTGATGTTCTCGGGGACCCTGATAATTATACACCAGCAAATCCACTCAACACTCCAGCACATATTAAACCAGAATGGTATTTCCTTTTTGCCTACGCTATCCTTCGATCAATTCCAAACAAACTGGGTGGGGTGTTAGCCCTTATTCTATCTATTCTCATCCTAGCCGCATTCCCACTACTTAACACCTCCAAACAACATGGCCTAGTATACCGCCCTATCACACAGATCCTATACTGAATTTTCATTGCCAACCTACTCATTCTTACATGAATCGGGGGCCAGCCAGTAGAATACCCATTCACGACAATCGGACAAATTGCATCAATCCTGTATTTTACGATTATTGTCATCCTCATACCAATTGCTAACATAGTCGAAAATGACATTCTCAAACTTTATCTGATAGGAATGCAAGCAGCCATTGAGCAGGCTATGAAGAGTCGTGAGATTCTGGGCATCTCTGACCCTCAGATGCTGGCCCATGTGCTGACAGCTGGAGTGCAGAGTTCCTTGAATGACCCACGCCTCTTCATCTCCTATGAGCCCACTACCCTCGAGGCTCCCCAGCAAGCACCAACGCTCACCAACCTCACCCGAGAAGAACTGCTGGCCCAGCTACAGAGGAACATCCACCATGAAGTTCTTGAGGGCAATGTGGGTTACCTACGAGTGGATGACCTTCCCAGCCAGGAGGTACTGAGTGAGCTGGGGGGATTCTTGGTGGCCCATGTGTGGAGGCAGCTTATGAGCACCTCTTCCTTAGTACTAGATCTTCGGCACTGTACTGGTGGTCATATCTCCGGGATACCTTATGTCATCTCCTACTTGCACCCTGGGAACACAGTCATGCACGTGGATACCATCTATGATCGCCCCTCCAACACTACCACTGAGATATGGACCTTGCCCAAGGTGCTTGGGGAGAGATACAGTGCTGACAAAGATGTGGTAGTCCTCACCAGTGGACATACTGGAGGTGTGGCTGAGGACATCACCTACATCCTCAAGCAGATGCGCAGAGCCATAGTGGTGGGTGAGCAGACAGAGGGTGGTGCCCTGGACCTCCAGAAACTGAGAATAGGCCAGTCCAACTTTTTCCTCACAGTTCCTGTGTCCAGGTCTCTGGGACCCCTGGGCGGAGGTGGC
Brucepattersonius           ATGACGATCATACGAAAAAATCACCCACTACTCAAAATTATTAATCACTCATTCATCGACCTACCCACCCCATCTAACATTTCATCCTGATGAAACTTCGGATCCTTACTCGGCATCTGCCTAATAATTCAAATCCTAACAGGACTATTTTTAGCCATACACTACACATCAGACACAGCCACAGCATTCTCCTCAGTAGCCCACATCTGCCGAGACGTGAACTATGGGTGACTAATCCGATATTTACATGCCAACGGAGCCTCCATATTCTTTATCTGCTTATTTATCCACGTAGGACGGGGCATCTACTACGGCTCTTATATACTATCAGAAACATGGAACATCGGTATCATTTTATTCCTCACAACCATAGCAACAGCATTCGTAGGCTACGTACTCCCATGAGGACAGATGTCCTTCTGAGGAGCAACCGTAATCACAAATCTCCTCTCAGCCATCCCTTACATCGGCAACACACTAGTCGAATGAATCTGAGGAGGCTTTTCAGTAGACAAAGCCACCTTAACACGCTTCTTCGCCTTCCACTTTATCTTACCATTTATCATCGCAGCCTTTGTCCTAGTTCATCTCCTGTTTCTCCACGAAACAGGCTCCAACAACCCCTCAGGACTAAACTCAGATTCTGATAAAATTCCATTCCACCCCTACTACACAATCAAAGACCTCCTAGGCATCCTCCTCCTATTAATAGTTCTCATAATTTTAGTCTTATTTTTTCCTGACATTCTCGGAGACCCCGACANTTTTACTCCCGCAANTCCACTCAATACTCCAGCACACNNNNNNNNNNNNNNNNNNNNNNNNNNNNNNNNNNNNNNNNNNNNNNNNNNNNNNNNNNNNNNNNNNNNNNNNNNNNNNNNNNNNNNNNNNNNNNNNNNNNNNNNNNNNNNNNNNNNNNNNNNNNNNNNNNNNNNNNNNNNNNNNNNNNNNNNNNNNNNNNNNNNNNNNNNNNNNNNNNNNNNNNNNNNNNNNNNNNNNNNNNNNNNNNNNNNNNNNNNNNNNNNNNNNNNNNNNNNNNNNNNNNNNNNNNNNNNNNNNNNNNNNNNNNNNNNNNNNNNNNNNNNNNNNNNNNNNNNNNNNNNNNNNNNNNNNNNNNNNNNNNNNNNNNNNNNNNNNNNNNNNNNNNNNNNNNNNNNNNNNNNNNNNNNNNNNNNNNNNNNNNNNNNNNNNNNNNNNNNNNNNNNNNNNNNNNNNNNNNNNNNNNNNNNNNNNNNNNNNNNNNNNNNNNNNNNNNNNNNNNNNNNNNNNNNNNNNNNNNNNNNNNNNNNNNNNNNNNNNNNNNNNNNNNNNNNNNNNNNNNNNNNNNNNNNNNNNNNNNNNNNNNNNNNNNNNNNNNNNNNNNNNNNNNNNNNNNNNNNNNNNNNNNNNNNNNNNNNNNNNNNNNNNNNNNNNNNNNNNNNNNNNNNNNNNNNNNNNNNNNNNNNNNNNNNNNNNNNNNNNNNNNNNNNNNNNNNNNNNNNNNNNNNNNNNNNNNNNNNNNNNNNNNNNNNNNNNNNNNNNNNNNNNNNNNNNNNNNNNNNNNNNNNNNNNNNNNNNNNNNNNNNNNNNNNNNNNNNNNNNNNNNNNNNNNNNNNNNNNNNNNNNNNNNNNNNNNNNNNNNNNNNNNNNNNNNNNNNNNNNNNNNNNNNNNNNNNNNNNNNNNNNNNNNNNNNNNNNNNNNNNNNNNNNNNNNNNNNNNNNNNNNNNNNNNNNNNNNNNNNNNNNNNNNNNNNNNNNNNNNNNNNNNNNNNNNNNNNNNNNNNNNNNNNNNNNNNNNNNNNNNNNNNNNNNNNNNNNNNNNNNNNNNNNNNNNNNNNNNNNNNNNNNNNNNNNNNNNNNNNNNNNNNNNNNNNNNNNNNNNNNNNNNNNNNNNNNNNNNNNNNNNNN
Blarinomys                  ATGACAATTATACGAAAAAACCACCCACTACTCAAAATTATCAATCACTCATTCATCGACCTACCAACCCCATCCAACATCTCATCATGATGAAACTTCGGATCCCTACTTGGCATCTGCCTAATAATCCAAATCCTGACAGGACTATTCCTAGCCATACATTATACATCAGACACAGCCACAGCATTCTCCTCAGTAGCCCACATCTGCCGAGATGTAAACTACGGATGACTAATCCGATATCTACACGCCAACGGAGCCTCCATATTTTTTATCTGCCTATTCATCCACGTAGGACGAGGCATCTACTACGGCTCTTATATATTATCAGAAACCTGAAACATTGGCATTATTCTATTCCTCACAACCATAGCAACAGCATTCGTAGGCTATGTACTCCCATGAGGACAAATATCCTTCTGAGGGGCTACCGTAATCACAAATCTACTCTCAGCCATCCCTTACATTGGCAACACCCTAGTTGAATGAATCTGAGGAGGATTTTCAGTAGACAAAGCCACCCTAACACGCTTCTTCGCCTTCCACTTCATCCTACCATTTATTATCGCAGCATTTGCTATAGTCCACCTCTTATTCCTCCACGAAACAGGCTCCAACAACCCCTCAGGCCTAAACTCAGACTCTGACAAAATCCCCTTCCACCCCTACTACACAATCAAAGACCTCCTAGGCATCCTCCTATTATTAATAGTTCTCACAGTCCTAGTCTTATTTTCCCCAGACATTCTCGGAGACCCCGACAATTTCACCCCAGCAAACCCACTCAACACCCCAGCACATATTAAACCAGAGTGATATTTCCTATTTGCCTACGCCATTCTTNGATCAATTCCCAACAAACTAGGAGGCGTCCTGGCCCTAATCCTATCCATTCTTATCCTAGCAGCATTCCCCCTACTAAACACCTCCAAACAACATGGCCTAATTTACCGCCCAATTACACAAACTCTATTCTGAATTTTCATTGCCAACCTTCTTATCCTCACATGAATTGGTGGCCAACCAGTAGAATACCCATTCACAACCATCGGACAAATAGCATCCATCTTATACTTCACCATTATCATTATTCTTATACCAATCGCCAACATAATCGAAAACAACATCCTCAAAATACATCTGATGGGAATGCAAGCAGCCATTGAGCAGGCTATGAACAGTCGTGAGATTCTGGGCATCTCAGACCCTCAGATACTGGCCCATGTGCTGACAGCTGGAGTGCAGAGTTCCTTGAATGACCCACGCCTCTTCATCTCCTATGTGCCCAGTCCCCTCGAGGCTCCCCAGCAAGCACCAACGCTCACCAACCTCACCCAAGAAGAACTGCTGGCCCAGCTACAGAGGAACATCCACCATGAAGTTCTTGAGGGCAATGTGGGTTACCTGCGAGTGGATGACCTTCCTGGCCAGGAGGTACTGAGTGAGCTGGGGGAATTTTTGGTGGCCCATGTGTGGAGGCAGCTCATGAGCACCTCTTCCTTAGTACTGGATCTTCGGCACTGTGCTGGTGGTCACATCTCTGGGATACCTTATGTCATCTCCTACTTGTATCCTGGGAACACAGTCATGCACATGGATACCATCTATGATCGCCCCTCCAACACCACCACTGAGATCTGGACCTTGCCCAAGGTCCTAGGGGAGAGATACAGTGCTGACAAAGATGTGGTAGTCCTCACCAGTGGACATACTGGGGGTGTGGCCGAGGACATCACCTACATCCTCAAGCAGATGCGCAGAGCTATAGTGGTGGGTGAGAGGACAGAGGGAGGTGCCCTGGACCTCCAGAAGCTGAGAATAGGCCAGTCCAACTTTTTCCTCACAGTTCCTGTGTCCAGGTCTCTGGGACCCCTGGGAGGAGGTGGC
Bibimys                     ATGACAATTGCACGGAAAAACCACCCACTACTCAAAATTGTAAACCACTCATTCATTGACCTACCAACCCCACCCAATATCTCTTCCTGATGAAATTTCGGGTCTCTCCTGGGCATTTGCCTAATAATCCAAATCCTAACAGGACTATTCCTAGCCATACACTACACATCAGACACAACTACAGCATTCTCCTCAGTTGCCCATATTTGCCGAGACGTAAACTACGGCTGATTAATTCGTTATCTACACGCCAACGGAGCCTCCATGTTCTTCATCTGCCTATTCATCCACGTAGGACGAGGTATTTACTACGGATCCTATGTGCTCTCAGAAACCTGAAATATTGGTATCATCCTACTACTCACAACCATGGCAACAGCATTCGTAGGCTATGTACTCCCATGAGGACAAATATCATTCTGAGGGGCTACAGTAATCACCAACCTCCTATCAGCCATCCCCTATATCGGAAACTCCCTAGTCGAGTGAATCTGAGGTGGATTCTCAGTAGACAAGGCCACCTTAACACGCTTTTTTGCCTTCCACTTCATCTTACCATTTATTATCACAGCCTTCGTCCTAGTACACCTCCTATTCCTACACGAAACAGGCTCTAACAACCCCTCAGGATTAAATTCAAACTCCGATAAAATCCCATTCCACCCATACTATACAATCAAAGATATTCTAGGTATCCTCCTTCTATTAATAGTTCTCGCAATTTTAGTGTTGTTTTTCCCTGACATCCTCGGGGACCCAGATAATTACACTCCTGCAAATCCACTTAATACTCCAGCACACATTAAACCCGAATGATACTTCTTATTTGCCTACGCTATCCTTCGCTCCATCCCCAACAAACTTGGCGGCGTATTAGCCCTAATCTTATCCATCTTAATCCTAGCAGCATTCCCACTACTAAACTTCTCCAAACAACACGGCCTAACCTTCCGCCCAATCACACAAACACTGTTCTGAATTTTCATCGCTAATCTCCTCATCCTTACATGAATTGGAGGCCAGCCAGTAGAATATCCATTCACAACCATTGGACAAATTGCATCAATCTCTTACTTTACAATCATCATTATCCTAATACCAATCGCCAACATTATCGAGAACAATATCCTCAAACTTCACCTGATGGGAATGCAAGCAGCCATTGAGCAGGCTATGAAGAGTCGTGAGATTCTGGGCATCTCAGACCCTCAGATACTGGCCCATGTGCTGACAGCCGGAGTGCAGAGTTCCTTGAATGACCCACGCCTCTTCATCTCCTATGAGCCCAGTCCCCTCGAGGTTCCCCAGCAAGCCCCANTGTTCACCAACCTCACCCGAGAAGAACTGCTGGCCAAACTACAAAGGAACATCCACCATGAAGTTCTTGAGGGCAATGTGGGTTACCTGCGAGTGGATGACCTTCCTGGCCAGGAGGTACTGAGTGAGCTGGGGGAATTCTTGGTGGCCCACGTGTGGAGGCAGCTCATGAGCACCTCTTCCTTAGTACTGGATCTTCGGCACTGTGCTGGTGGTCACATCTCTGGGATACCTTATTTCATCTCTTACTTGCTCCCTGGGAACACAGTCATGCACGTGGATACCGTCTATGATCGCCCCTCCAACACCACCACTGAGATCTGGACCTTGCCCAAGGTCCTAGGGGAGAGATACAGTGCTGACAAAGATGTGGTAGTCCTCACCAGTGGACATACTGGAGGTGTGGCTGAGGACATCACCTACATCCTCAAGCAGATGCGCAGAGCCATAGTGGTGGGTGAGAGGACAGAGGGNGGTGCCCTGGACCTCCAGAAGCTAAGAATAGGCCAGTCCAACTTTTTCCTCACAGTTCCTGTGTCCAGGTCTCTGGGACCCCTGGGAGGAGGTGGC
Baiomys                     NNNNNNNNNNNNNNNNNNNNNNNNNNNNNNNNNNNNNNNNNNNNNNNNNNNNNNNNNNNNNNNNNNNNNNNNNNNNNNNNNNNNNNNNNNNNNNNNTTTGGATCCCTTCTAGGCATCTGCTTAATTATCCAAATCCTAACAGGCCTATTCCTAGCCATACACTATACATCAGACACATCAACAGCATTCTCATCAGTCACACACATCTGCCGAGACGTAAACTACGGATGACTTATCCGATACATACACGCAAACGGAGCCTCCATATTCTTTATCTGCCTATTCCTACACGTCGGACGAGGGCTGTACTACGGGTCCTACATATTCATTGAAACATGAAACATTGGAATTATTCTTCTTTTTGCCGTAATAGCTACAGCATTCATAGGCTATGTACTTCCATGAGGACAAATATCATTCTGAGGGGCCACAGTAATCACAAACTTACTTTCAGCTATCCCTTACATCGGCACAACCCTAGTAGAGTGGATCTGAGGCGGTTTCTCAGTAGACAAAGCAACCCTGACACGATTTTTTGCATTCCACTTTATCCTCCCATTTATTATTACAGCCCTTGTAGTAGTACACTTACTTTTCCTTCACGAAACAGGATCTAACAACCCATCAGGACTTAACTCAGATGCAGATAAAATCCCATTCCACCCCTACTACACTATCAAAGACTTCCTAGGGGTCCTCCTCCTTTTAATAGCTCTCATAATTTTGGTTTTATTTTTCCCAGATATTTTAGGAGACCCAGATAATTACACTCCTGCAAATCCACTCAATACCCCCGCACACATTAAACCAGAATGATACTTCCTATTTGCCTATGCCATTCTACGCTCAATCCCAAACAAACTAGGAGGAGTATTAGCCCTAATCCTCTCAATCCTAATCCTATCCCTCTTACCACTCACACACACCTCAAAACAACGAACACTAACATTTCGTCCATTCACACAAACCCTTTTCTGAATCCTAGTAGCTAACCTCCTCGTACTCACATGAATTGGGGGACAACCAGTAGAACACCCATTCATTATAATTGGACAACTAGCATCTATCAGCTACTTTGCCATCATCGTTATCTTTATACCTATAGCAGGAATCCTCGAAAACAGTCTACTAAAATTCTCCNNNNNNNNNNNNNNNNNNNNNNNNNNNNNNNNNNNNNNGAGTCGTGAGATTCTGGGCATCTCAGACCCTCAAATGCTGGCCCATGTGCTGACAGGTGGAGTGGGCAATTCGATGAATGATCCACGCCTCTTCATCTCCTATGAGCCCTCCNNNCTCGAGGCTCCCCAGCAAGCGCCAACACTCACCAACCTCACCCAAGAAGAACTGCTGGTCCAGCTACAGAAGAACATCCACCATGAGGTTCTTGAGGGCAATGTGGGTTACCTACGAGTGGATGACCTCCCTGGCCAGGAGGTACTGAGTGAGCTGGGGGAGTTCTTGGTGGCCCATGTGTGGAGGCAGCTCATGGGTACCTCCTCCTTGGTGCTAGATCTCCGGCACTGTACTGGTGGTCACATCTCTGGGATCCCTTATGTCATCTCCTACTTGAACCCTGGGAACACTGTCATGCACGTGGATACCATCTATGACCGCCCCTCTAATACCACCACCGAGATCTGGACCTTGCCCAAGGTCCTAGGGGAGAGATACAGTGCTGACAAAGACGTGGTAGTCCTCACTAGTGGGCACACTGGGGGTGTGGCTGAGGACATTGCCTACATTCTCAAGCAGATGCGCAGAGCCATCGTAGTGGGTGAGCGGACGGAGGGTGGTGCCCTGGACCTCCAGAAGCTGAGGCTAGGCCAGTCCAACTTCTTTCTCACAGTGCCCGTGTCCAGGTCCCTGGGACCCCTGGGAGGAGGAGGC
Auliscomys                  ATGACNATCATACGAAAAAATCACCCTCTTCTTAAAATTATTAACAACTCATTTATTGACCTACCTACTCCATGCAACATCTCTTCATGATGGAACTTCGGGTCCCTCCTAGGCCTATGTCTCATCATACAAATTCTCACAGGATTATTTCTAGCCATACACTACACATCCGATACAGCAACAGCATTCTCCTCAGTAACACATATTTGCCGAGACGTAAATTACGGTTGACTAATCCGTTATCTACATGCAAACGGGGCTTCTATATTCTTTATCTGCATATTCCTTCACGTTGGACGAGGGATTTACTACGGCTCCTACATATTATCAGAAACCTGAAACATTGGCATTATTCTATTTTTAACAACCATAGCAACCGCATTCGTAGGCTATGTGCTACCATGGGGCCAAATATCCTTCTGAGGTGCTACAGTAATTACAAATCTTCTCTCAGCTATCCCCTACATTGGGACAACCCTAGTAGAATGAATCTGAGGGGGGTTCTCAGTCGACAAAGCTACACTTACACGATTCTTTGCTTTCCACTTCATTCTCCCATTTATCATCACAGCCTTTGTACTAGTACACCTTCTATTTCTCCACGAAACAGGTTCTAACAACCCATCTGGACTAAACTCTGACTCAGACAAAATCCCATTTCACCCATACTACACAATCAAAGACTTATTAGGGGTCTTTCTTCTATTGATAGTTCTCATAATTTTGGTTTTATTTTTCCCAGATGTTCTCGGAGACCCCGATAATTACACCCCAGCAAATCCACTCAACACCCCAGCACACATTAAACCAGAATGATACTTTCTCTTCGCCTACGCCATCCTACGATCTATCCCAAATAAACTAGGAGGAGTTATAGCACTTATCTTATCGATCCTAATCNNNNNNNNNNNNNNNNNNNNNNNNNNNNNNNNNNNNNNNNNNNNNNNNNNNNNNNNNNNNNNNNNNNNNNNNNNNNNNNNNNNNNNNNNNNNNNNNNNNNNNNNNNNNNNNNNNNNNNNNNNNNNNNNNNNNNNNNNNNNNNNNNNNNNNNNNNNNNNNNNNNNNNNNNNNNNNNNNNNNNNNNNNNNNNNNNNNNNNNNNNNNNNNNNNNNNNNNNNNNNNNNNNNNNNNNNNNNNNNNCTGATGGGAATGCAAGCAGCCATTGAGCAGGCTATGAAGAGTCGTGAGATTCTGAGCATCTCTGACCCTCAGATGCTGGCCCATGTGCTGACAGCCGGAGTGCAGAGTTCCTTGAATGACCCACGCCTCTTCATCTCCTATGAGCCCAGTACCCTCGAGGCTCCCCAGCAAGCACCAACGCTCACCAACCTCACCCGAGAAGAACTGCTGGCCCAGCTACAGAGGAACATCCACCATGAAGTTCTTGAGGGCAATGTGGGTTACCTACGAGTGGATGACCTTCCCAGCCAGGAGGTACTGAGTGAGCTGGGGGGATTCTTGGTGACCCATGTGTGGAGGCAGCTCATGAGCACCTCTTCCTTAGTACTAGATCTTCGGCACTGTGCTGGTGGTCACATTTCTGGGATACCTTATGTCATCTCCTACTTGCACCCTGGGAACACAGTCATGCACGTAGATACCATCTATGATCGCCCCTCCAACACCACTACTGAGATATGGACCTTGCCCAAGGTGCTAGGGGAGAGATACAGTGCTGACAAAGATGTGGTAGTCCTCACCAGTGGGCATACTGGGGGTGTGGCTGAGGACATCACCTACATCCTCAAGCAGATGCGCAGAGCCATAGTGGTGGGTGAGCGGACAGAGGGTGGTGCCCTGGACCTCCAGAAGCTGAGAATAGGCCAGTCCAACTTTTTCCTCACAGTTCCTGTGTCCAGGTCTCTGGGACCCCTGGGAGGAGGTGGC
Arvicola                    ATGACAATCATTCGAAAAAAACATCCATTAATTAAAATTATTAACCACTCATTCATCGATTTACCAGCCCCATCAAACATCTCATCCTGATGAAACTTTGGCTCACTTCTTGGCTTATGCCTAGTAATTCAAATCCTTACAGGACTTTTCCTAGCTATACACTACACATCAGATACATCTACAGCATTCTCATCAGTCGCCCATATCTGCCGAGACGTGAACTATGGATGACTAATCCGCTATGCCCACGCCAACGGAGCTTCAATGTTTTTTATCTGCCTGTTCCTCCACGTAGGACGAGGGATCTACTACGGCTCCTACAACATAATTGAAACCTGAAACATAGGAATTGTCCTACTATTTGCTGTCATAGCAACAGCATTTATAGGCTATGTACTTCCATGAGGACAGATATCCTTTTGAGGAGCTACAGTAATTACAAATCTCCTATCAGCCATCCCCTACATTGGCACAACTCTAGTTGAATGAATCTGAGGGGGATTCTCAGTCGACAAAGCCACTCTTACACGATTCTTTGCATTCCATTTTATTCTTCCATTTATCGTCGCCGCTCTTGTCTTAGTCCACCTATTATTCCTACACGAAACAGGATCAAACAACCCATCAGGACTAAACTCAGACGCAGACAAAATCCCCTTTCATCCTTATTATACAATCAAAGACCTCCTAGGAGTTCTTATCTTATTAATAGTTCTCATAATTTTGGTTTTATTTTTCCCAGATGTTCTCGGAGACCCTGATAATTTTACTCCTGCAAATCCACTCAATACTCCACCACACATTAAACCAGAATGATACTTTCTATTTGCTTACGCCATTCTACGTTCTATCCCAAATAAACTAGGAGGTGTTCTAGCACTTATTCTATCTATCCTAATCCTAGCCATCATACCACTACTGCACACCTCAAAACAACGAGGATTGACATTCCGCCCAATCACACAAACCGTCTACTGAATTCTAGTATCTGACCTATTAATCCTTACATGAATTGGCGGCCAACCAGTTGAATATCCCTTTATCATTATTGGACAAGCAGCCTCAATTGCTTATTTTACTATCATCGTCATCCTAATGCCAATCGCAGGCATAATCGAAAATAACATCCTAGATCTAGACCTGATGGGAATGCAAGCAGCCATTGAGCAGGCTATGAAGAGTCGTGAGATTCTGGGCATCTCAGACCCTCAGACGCTGGCCCATGTGCTGACAGCCGGAGTGCAGAGTTCCTTGAACGACCCACGCCTCTTTATCTCCTATGAGCCCACCACCCTCGAGGTTCCCCAGCCAGCAGCGACACTCACCAACCTCACCCAAGAAGAACTGCTGGCCCAGCTACAGAAGAGCATCCACCATGAAGTCCTTGAGGGCAACGTGGGTTACCTAAGAGTGGATGACCTCCCCGGCCAGGAGGTACTGAGTGAGCTGGGGGGGTTCTTGGTGACCCATATGTGGAGGCAGCTCATGGACACCTCGTCCTTGGTCCTCGATCTCCGGGACTGTGCTGGTGGGCACATCTCTGGGATCCCTTATTTCATCTCCTACTTGTACCCTGGGAACACCGTCATGCACGTGGATACCATCTATGATCGCCCCTCCAATACCACCACCGAGATCTGGACCCTGCCCAAGGTCCTAGGGGAGAGATACAGCGCTGACAAAGATGTGGTAGTCCTCACCAGTGGACGCACTGGGGGTGTGGCTGAGGACATCGCCTACATCCTCAAGCAGATGCGGAGGGGCATCGTGGTGGGCGAGCGGACGGAGGGTGGTGCCCTGGACCTGCAGAAGCTGAGAATAGGCCAGTCCAACTTCTTCCTCACACTGCCTGTGTCCAGGTCCCTGGGGCCCTTGGGAGGAGGTGGC
Anotomys                    ATGACAATCACACGAAAAACCCACCCTGTATTAAAAATTATTAACCACTCATTTATCGATCTTCCAACCCCATCTAACATCTCAGCCTGATGAAACTTTGGCTCCCTGCTAGGCATTTGCCTCTCCATCCAAATCCTAACAGGCTTATTCCTAGCCATACACTATACCTCAGACACAGCTACAGCATTTTCCTCAGTAACACACATTTGTCGAGACGTGAACTACGGCTGATTAATTCGATACGCCCACGCAAATGGCGCATCACTATTCTTCATTTGCCTCTTCCTACACGTAGGACGAGGCATATACTACGGATCATTCATACTAAAAGAAACTTGAAACATCGGTATCATCCTATTTTTCACTGTTATAGCAACAGCTTTTGTAGGTTACGTACTTCCATGAGGACAAATATCTTTCTGAGGAGCCACAGTAATCACCAATCTACTATCAGCCTTTCCATACGTAGGAACCACCCTTGTAGAATGAATCTGAGGAGGATTTTCAGTAGATAAAGCCACTCTCACGCGATTCTTCGCCTTTCACTTCATTCTTCCTTTCATCATTACAGCCCTAGTCCTAGTACACCTATTATTCCTACATGAAACAGGATCTAACAACCCATCAGGACTAAACTCAGACTCCGACAAAATCCCCTTCCACCCTTACTACACAATCAAAGACTTTCTTGGAGCCATAATCCTATTGGCAGTCCTTATAACCCTGGTATTATTCTTCCCAGATGTCCTAGGAGACCCAGACAACTATACTCCTGCAAACCCACTCAACACCCCAGCACATATTAAACCAGAATGATATTTCCTATTTGCCTACGCTATCCTACGCTCTATCCCCAATAAACTAGGAGGAGTATTAGCTTTAATCTTATCCATCCTGATCCTAACCTTACTCCCACTTTTAAATATGTCAAAACAATGTAGCATAATATTCCGCCCAATTACACAAACTCTATATTGAACACTTATCGGAAATCTAATAGTTTTAACATGAATTGGAGGACAACCAGTAGAGTACCCATACACAATCATTGGCCAAATAGCCTCAATTTCTTACTTTTCCATTATCCTAATCATAATACCTTTAGCAAACACCATTGAAAATAAACTCATAAAANNNNNNCTGATGGGAATGCAAGCAGCCATTGAGCAGGCTATGAAGAGTCGTGAGATTCTGGGCATCTCAGACCCTCAGATGCTGGCTCATGTGCTGACGGCCGGAGTGCAGAGTTCCTTGAATGACCCACGCCTCTTCATCTCCTATGAGCCCAGTACTCTTGAGGCTCCCCAGCAAGCACCAACGCTCACCAACCTCACCCGAGAAGAACTGCTGGCCCAGCTCCAGAGGAACTTCCACCATGAAGTTCTTGAGGGCAATGTGGGTTACCTACGAGTGGATGACCTTCCTGGCCAGGAGGTACTGAGTGAGCTGGGGGCATTCTTGGTGGCCCATGTGTGGAAGGAGCTCATGAGCACCTCTTCCTTGGTACTGGATCTTCGGCACTGTGCTGGTGGTCACATCTCTGGGATCCCTTATGTCATCTCCTACTTACACCCTGGGAACACAGTCATGCATGTGGATACCATCTATGATCGCCCCTCCAACACTACCACTGAGATCTGGACCTTGCCCAAGGTCCTAGGGGAGAGATACAGTGCTGACAAAGATGTGGTAGTCCTCACCAGTGGACATACTGAGGGTGTGGCTGAGGACATCGCCTACATCCTCAAGCAGATGCGCAGAGCCATCGTGGTGGGTGAGCGGACGGAGGGCGGTGCCCTGGACCTCCAGAAGCTGAGAATAGGCCAGTCCAACTTTTTCCTCACAGTGCCAGTATCCAGGTCTCTGGGACCTCTGGGAGGAGGTGGC
Andinomys                   ATGACAATTATACGTAAAAATCATCCACTTCTCAAAATTATTAACCACTCACTCATTGACCTACCCGCTCCATCTAACATTTCATCTTGATGAAACTTTGGATCTTTACTTGGCATTTGCCTGGCAATCCAAATTTTAACAGGCCTCTTTCTAGCTATACATTATACATCAGACACAGCTACAGCATTCTCTTCAGTAACCCATATTTGCCGAGATGTAAATTACGGTTGACTTATTCGTTATCTCCACGCTAATGGAGCCTCCATATTTTTTATCTGCCTATTCATTCATGTAGGACGAGGAATTTACTATGGCTCCTTTATACTTACAGAAACCTGAAACATTGGAATTGTATTACTCCTTACCACTATAGCAACAGCATTCGTAGGTTATGTACTTCCATGAGGCCAAATATCCTTCTGAGGAGCGACCGTAATTACTAACCTCCTCTCAGCAATCCCTTATATTGGAACTACCCTAGTAGAATGAATCTGAGGCGGGTTTTCAGTTGATAAAGCTACCCTTACACGCTTCTTCGCATTCCACTTTATCTTACCATTCATCATTACAGCCTTCGTTTTAGTCCACCTTATTTTCCTCCACGAAACGGGCTCCAACAACCCCTCAGGCCTAAACTCAGACTCTGACAAAATCCCATTCCATCCATACTATACAATTAAAGACCTATTAGGAGTCCTCCTCTTATTGATAGTTCTCATAATTTTGGTTTTATTTTTCCCAGATGTTCTCGGAGACCCCGATAATTATACCCCAGCAAATCCACTCAATACTCCCGCACACATTAAACCAGAATGATATTTCCTCTTCGCCTACGCTATCCTACGTTCCATCCCAAACAAACTAGGGGGGGTTCTAGCTCTAATTCTATCTATCCTTATCCTAGCTGCATTCCCCCTACTTAACTCGTCCAAACAACATGGAATAGTCTATCGCCCAATCACACAAATCCTATATTGAATCTTTGTTGCCAACCTCCTTATCCTCACATGAATTGGCGGCCAACCAGTAGAATACCCATTCACATTAATTGGACAGATCGCATCAATTCTATATTTCACCATCATCGTTATCCTTATACCAATTGCTAACATGATCGAAANNNNNNNNNNNNNNNNNNNNCTGATGGGAATGCAAGCAGCCATTGAGCAGGCTATGAAGAGTCGTGAGATTCTGGGCATCTCAGACCCTCAGATGCTGGCTCGTGTGCTGACAGCCGGAGTGCAGAGTTCCTTGAATGACCCACGCCTCTTCATCTCTTATGAGCCCGGTACCCTCGAGGCTCCCCAGCAAGCACCAATGCTCACCACCCTCACCCGAGAAGAACTGCTGGCCCAGCTACAGAGGAACATCCACCATGAAGTTCTTGAGGGCAATGTGGGTTACCTACGAGTGGATGACCTTCCTGGCCAGGAGGTACTGAGTGAGCTTGGGGAATTCTTGGTGGCCCATGTGTGGAGGCACCTCATGAGCACCTCTTCCTTAGTGCTAGACCTTCGGCACTGTACTGGTGGTCACATCTCTGGGATACCTTATGTCATCTCCTACTTGCACCCTGGGAACACAGTCATGCATGTGGATACCATCTATGATCGCCCCTCCAACACCACCACTGAGATCTGGACCTTGCCCAAGGTCCTAGGGGAGAGATACAGTGCTGACAAAGATGTGGTAGTCCTCACCAGTGGACATACTGGGGGTGTGGCTGAGGACATCACCTACATCCTCAAGCAGATGCGCAGAGCCATAGTGGTGGGTGAGCAGACAGAGGGCGGTGCCTTAGACCTCCAGAAGCTGAGAATAGGCCAGTCCAACTTTTTCCTCACAGTTCCTGTGTCCAGGTCTCTGGGACCCTTGGGAGGAGGTGGC
Andalgalomys                ATGACAATCATACGAAAAACCCACCCACTATTTAAAATTGTCAACAACTCACTTATTGATTTACCTACCCCCTGCTGCATTTCCTCATGATGAAACTTTGGCTCTCTCTTAGGTATTTGCCTCACCATACAAATTCTTACAGGCCTCTTCTTAGCTATGCATTACACATCTGATACAGCCACAGCATTCTCCTCAGTTACTCACATTTGCCGAGATGTTAATTATGGCTGACTTATTCGCTATATACATGCTAATGGAGCTTCCATATTCTTTATTTGCATATTCATTCATGTCGGACGCGGAATTTATTATGGCTCATATATACTCTCAGAGACCTGAAACATTGGTATTGTCCTCTTCCTAACTACCATAGCAACAGCATTCGTAGGCTATGTACTCCCATGAGGCCAAATATCCTTCTGAGGGGCCACAGTAATTACGAATCTTCTATCAGCTATTCCCTATATCGGCACAACTCTCGTAGAATGAATTTGAGGGGGCTTCTCTGTCGATAAAGCCACACTCACTCGATTCTTCGCCCTCCATTTTATTTTACCATTTATTATTACAGCATTAGTATTAGTACACCTCTTATTCCTTCACGAGACAGGATCCAACAACCCATCCGGATTGAACTCCGATTCAGACAAAATTCCCTTTCACCCGTACTACACAATTAAAGACTTATTAGGAATCCTCATTTTATTGATAGTTCTCATAATTTTAGTATTGTTTTTCCCTGATGTGCTCGGAGACCCCGATAATTATACCCCAGCAAATCCACTTAACACCCCTGCACACATTAAACCAGAATGATATTTCCTTTTTGCTTATGCCATTCTTCGATCTATCCCCAACAAGTTAGGCGGAGTCCTAGCTCTTATCTTATCAATTCTTATCCTAGCCCTACTCCCCTTACTCAACTCATCCAAACAACACGGACTAGTCTACCGCCCAATCACACAGACTCTCTACTGAATCTTCATCGCCAATCTCCTTATTCTCACATGAATTGGAGGACAACCTGTTGAATATCCATATACAACAATTGGCCAAATCGCATCCACCCTTTATTTTTCAATTATCGTAATTTTTATACCAATTGCTAATATTATTGAAAATGATATTCTAAAAATCCACCTGATGGGAATGCAAGCAACCATTGAGCAGGCTATGAAGAGTCGTGAGATTCTGAGCATCTCTGACCCTCAGATGCTGGCCCATGTGCTGACAGCCGGAGTGCAGAGTTCCTTGAATGACCCACGCCTTTTCATCTCCTATGAGCCCAGTACCCTCGAGGCTCCCCAGCAAGCACCAACGCTTACCAACCTCACCCGAGAAGAACTGTTGGCCCAGCTACAGAGGAACATCCACCATGAAGTTCTTGAGGGCAATGTGGGTTATCTGCGAGTAGACGACCTTCCCAGTCAGGAGGTACTGAGTGAGCTGGGGGGATTCTTGGTGGCCCATGTGTGGAGGCAGCTCATGAGCACCTCTTCCTTAGTACTAGATCTTCGGCACTGTACTGGTGGTCACATTTCTGGGATACCTTATGTCATCTCCTACTTGCACCCTGGGAATACAGTCATGCACGTGGATACCATCTATGATCGCCCCTCCAACACCACTACTGAGATATGGACCTTGCCCAAGGTGCTAGGGGAGAGATACAGTGCTGACAAAGATGTGGTAGTCCTCACCAGTGGGCATACTGGGGGTGTGGCTGAGGACATCACCTACATCCTCAAGCAGATGCGCAGAGCCATAGTGGTGGGTGAGCGGACAGAGGGCGGTGCCCTGGACCTCCAGAAGCTGAGAATAGGCCAGTCCAACTTTTTCCTCACAGTTCCTGTGTCCAGGTCTCTGGGACCCCTGGGAGGAGGTGGC
Amphinectomys               ATGACAATTATACGAAAAAAACACCCACTACTCGAAATCATTAACCACTCACTCATTGATCTACCAAACCCCTCCAACATCTCATCATGATGAAACTTCGGGTCCCTCTTAGGAATCTGCCTAATAGTACAAATCATTACAGGACTATTCCTAGCCATACACTACACATCAGACACAACCACAGCATTCTCATCAGTAACACATATCTGCCGAGATGTGAACTACGGCTGACTTATCCGATATGCTCACGCCAACGGAGCCTCAATATTCTTCATCTGCCTATTCATCCACGTAGGACGAGGAATCTACTACGGCTCCTTCATACTAAATGAAACTTGAAACATTGGAATTATCTTACTCCTCACAACCATAGCAACAGCATTCGTAGGTTACGTATTACCATGAGGCCAAATATCATTCTGAGGCGCTACCGTAATTACCAATCTACTATCAGCAATCAAAGCCATCGGGACCACACTAGTCGAATGAATCTGAGGCGGCTTCTCAGTAGACAAAGCCACCCTAACCCGATTTTTCGCCTTTCACTTTATTCTCCCATTCATCATCACAGCTTTAGTTTTAGTCCACCTCCTATTCCTACACGAAACAGGGTCAAACAACCCCTCAGGATTAAACTCAGACTCCGACAAAATCCCATTCCACCCGTATTACACAATCAAAGACCTCTTTGGAATTATTATTCTATTAATAGTTCTCATAATTTTGGTTTTATTTTTCCCAGATATTCTCGGAGACCCCGACAATTACACACCTGCAAATCCACTCAACACCCCAGCACATATTAAACCAGAATGGTACTTCCTCTTCGCTTATGCCATCCTACGATCTATCCCAAACAAATTAGGAGGAGTACTAGCACTATTACTTTCAATTCTCATCCTAGCCGCACTCCCATTCCTCAACCCATCCAAACAACGCGGATTAACTTACCGACCTATCACACAAGCCCTATACTGAATCTTTATTGCTAACTTACTAGCTTTAACATGAATCGGAGGCCAACCAGTAGAACACCCATACACAACAATCGGACAAATTTCATCTATTCTATATTTCACAACTATCGTAATTCTAATACCAATAGCAGCCACAATCGAAAATAATATCATAAAACTTCATCTGATGGGAATGCAAGCAGCCATTGAGCAGGCTATGAAGAGTCGTGAGATTCTGGGCATCTCAGACCCTCAGATGCTGGCCCATGTGCTGACGGCTGGAGTGCAGAGTTCCTTGAATGACCCACGCCTCTTTATCTCCTATGAGCCCGGTACCCTCGAGGCTCCCCAACAAGCACCAACGCTCACCAGCCTCACCCGAGAAGAACTGCTGGCCCAAGTACAGAGGAATATCCACCATGAAGTTCTTGAGGGAAATGTGGGTTACCTACGAGTGGATGACCTTCCTGGCCAGGAGGTACTGAGTGAGCTGGGGGAATTCTTGGTGGCCCATGTGTGGAGGCAGCTCATGAGCACCTCTTCCTTAATACTAGATCTTCGGCACTGTGCTGGCGGTCACATCTCTGGGATACCTTATATCATCTCCTACTTGCACCCTGGGAACACAGTCATGCACGTGGATACCATCTATGACCGCCCATCCAACACCACCACTGAGATCTGGACCTTGCCCAAGGTCCTAGGGGAGAGATACAGTGCTGACAAAGATGTGGTAGTCCTCACCAGTGGACACACTGGGGGTGTGGCTGAGGACATCACCTACATCCTCAAGCAGATGCGCAGAGCCATAGTGGTAGGTGAGCAGACAGAGGGTGGTGCCTTGGACCTCCAGAAGCTGAGAATAGGCCAGTCCAACTTTTTCCTCACAGTTCCTGTGTCCAGGTCTCTGGGACCCCTGGGCGGAGGTGGC
Akodon                      GTGAANATTTTACGTAAAAACCACCCACTACTCAAAATTATAAATCACTCATTCATTGATCTGCCAACCCCATCTAACATCTCATCCTGATGGAACTTTGGATCCCTACTTGGTACATGCCTAGTAATCCAAATTCTAACAGGCCTATTCTTAGCCATACACTACACATCAGACACAACCACAGCATTCTCCTCAGTAGCTCATATCTGCCGAGATGTAAACTACGGATGATTAATCCGCTACTTACACGCTAATGGAGCCTCCATATTCTTCATCTGCCTTTTCATCCACGTAGGCCGAGGGATCTACTACGGCTCCTACGTCCTTTCAGAAACCTGAAACATCGGCATTATCTTATTCCTCACAACCATAGCAACAGCATTTGTAGGGTACGTACTTCCATGAGGACAAATATCTTTCTGGGGGGCCACTGTAATTACAAATCTCCTCTCAGCCATCCCCTACATCGGAAGCACCCTAGTTGAATGAATCTGGGGAGGCTTTTCAGTTGACAAAGCCACCCTCACCCGCTTCTTCGCCTTCCACTTCATTTTACCTTTTATCATTGCAGCCTTCACCCTAGTTCACCTATTATTCCTTCACGAAACAGGATCCAACAACCCCTCAGGCTTAAACTCAAACTCTGATAAAATTCCATTCCACCCCTACTACACAACCAAAGATCTCCTGGGCATCTTTCTTCTATTACTAGCTCTCATAATTTTAACCTTATTTTTCCCAGACATCCTAGGAGACCCAGACAATTACACTCCAGCAAACCCTCTCAACACTCCAGCACACNNNNNNNNNNNNNNNNNNNNNNNNNNNNNNNNNNNNNNNNNNNNNNNNNNNNNNNNNNNNNNNNNNNNNNNNNNNNNNNNNNNNNNNNNNNNNNNNNNNNNNNNNNNNNNNNNNNNNNNNNNNNNNNNNNNNNNNNNNNNNNNNNNNNNNNNNNNNNNNNNNNNNNNNNNNNNNNNNNNNNNNNNNNNNNNNNNNNNNNNNNNNNNNNNNNNNNNNNNNNNNNNNNNNNNNNNNNNNNNNNNNNNNNNNNNNNNNNNNNNNNNNNNNNNNNNNNNNNNNNNNNNNNNNNNNNNNNNNNNNNNNNNNNNNNNNNNNNNNNNNNNNNNNNNNNNNNNNNNNNNNNNNNNNNNNNNNNNNNNNNNNNNNNNNNNNNNNNNNNNNNNNNNNNNNNNNNNNNNNNNNNNNNNNNAGATACTGGCCCATGTGCTGACAGCCGGAGTGCAGAGTTCCTTGAATGACCCACGCCTCTTCATCTCCTATGAGCCCAGTCCCCTCGAGGCTCCCCAGCAAGCACCAACGCTCACCAACCTCACCCAAGAAGAACTGCTGGCCCAGCTACAGAGGACCATCCACCATGAAGTTGTTGAAGGCAATGGAGGTAACCTGCGAGTGGATTACCTTCCTGGCCAGGAGGTACTGAGTGAGCTGGGGGAATTCTTGGTGGCCCATGTGTGGAGGCAGCTCATGAGCACCTCTTCCTTAGTACTGGATCTTCGGCACTGTGCTGGTGGTCACATCTCTGGGATACCTTATGTCATCTCCTACTTGCACCCTGGGAACACAGTCATGCACGTGGATACCATCTATGATCGCCCCTCCAATACCACCACTGAGATCTGGACCTTGCCTGAGGTCCTAGGGGAGAGATACAGTGCTGACAAAGATGTGGTAGTCCTCACCAGTGGACATACTGGGGGTGTGGCTGAGGACATCACCTACATCCTCAAGCAGATGCGCAGAGCCATAGTGGTGGGTGAGCGGACAGAGGGAGGTGCCCTGGACCTCCAGAAGCTGAGAATAGGCCAGTCCAACTTTTTCCTCACAGTTCCTGTGTCCAGGTCTCTGGGACCCCTGGGAGGAGGTGGC
Aegialomys                  ATGACAATCATACGAAAAAAACACCCTCTACTTAAAATCATTAATCACTCATTCATCGATCTCCCAACTCCATCCAACATCTCATCTTGATGAAACTTCGGCTCATTATTGGGAATTTGCCTAATAGTACAAATCATTACCGGACTATTCCTAGCAATACACTACACATCAGACACAACCACAGCATTCTCTTCAGTAACCCACATCTGCCGAGACGTAAACTATGGGTGACTAATCCGATACACCCATGCAAACGGAGCTTCTATATTTTTCATCTGCCTCTTCATCCACGTCGGCCGAGGAATCTATTATGGATCCTTCATACTCAATGAAACCTGAAACATCGGAATTATTCTATTACTTACAACTATAGCAACAGCATTCGTAGGCTACGTATTACCATGAGGCCAAATATCCTTTTGAGGTGCCACAGTAATCACAAACCTATTATCAGCAATCCCCTATATCGGCACTACACTAGTAGAATGAATCTGAGGTGGTTTTTCAGTTGACAAAGCCACACTAACACGATTCTTTGCCTTCCACTTCATCCTCCCATTCATCATTACAGCCCTAGTCTTAGTACACCTCCTATTTCTTCACGAAACAGGGTCAAACAACCCATCAGGACTAAACTCAGACTCAGACAAAATTCCATTCCACCCCTATTATACAATCAAAGATCTCTTAGGAATCTTACTTCTATTAATGGTTCTCATAATTTTGGTTTTATTTTTCCCAGATGTTCTCGGAGACCCCGACAATTATACACCAGCAAACCCACTCAACACCCCAGCACACATTAAACCAGAATGATATTTCCTCTTCGCCTATGCCATCCTACGATCAATCCCAAACAAACTAGGAGGCGTTATAGCCCTATTACTCTCTATTCTAATCCTCGCAGCATTTCCACTCCTCAACTACTCTAAACAACACGGACTAATTTATCGTCCAATTACACAATTCCTATACTGAATTTTCATCGCCAACCTACTCATCCTAACATGAATCGGGGGACAACCAGTAGAATACCCATTCATTACTATTGGACAAATCTCATCAATCCTATACTTCACCATTATCGTTATTCTAATACCAATAGCTACTATAATTGAAAATGATATCTTAAAACTACACNNNNNNNNNNNNNNNNNNNNNNNNNNNNNNNNNNNNNNNNNNNNNGAGATTCTGGGCATCTCAGACCCTCAGATGCTGGCCCATGTGCTGACAGCTGGAGTGCAGAGTTCCTTGAATGACCCACGCCTCTTTATCTCCTATGAGCCCAGTACCCTCGAGGCTCCCCAACAAGCACCAACGCTCACCAGCCTCACCCGAGAAGAACTGCTGGCCCAGGTACAGAGGAATATCCACCATGAAGTTCTTGAGGGAAATGTGGGTTACTTACGAGTGGATGACCTTCCTGGCCAGGAGGTACTGAGTGAGCTGGGGGAATTCTTGGTGGCCCATGTGTGGAGGCAGCTCATGAGCACCTCTTCCTTAATACTAGATCTTCGGCACTGTGCTGGTGGTCACATCTCTGGGATACCTTATATCATCTCCTACTTGCACCCTGGGAACACAGTCATGCACGTGGATACCATCTATGACCGCCCATCCAACACCACCACTGAGATCTGGACCTTGCCCAAGGTCCTGGGGGAGAGATACAGTGCTGACAAAGATGTGGTAGTCCTCACCAGTGGACATACTGGGGGTGTGGCTGAGGACATCACCTACATCCTCAAGCAGATGCGCAGAGCCATAGTGGTGGGTGAGCGGACAGAAGGTGGTGCCCTGGACCTCCAGAAGCTGAGAATAGGCCAGTCCAACTTTTTCCTCACAGTTCCTGTGTCCAGGTCTCTGGGACCCCTGGGCGGAGGTGGC
Abrothrix                   ATGACAATTATACGAAAAACCCACCCGCTACTTAAAATTATTAACCACTCATTTATTGATCTCCCTACCCCCTCCAACATTTCATCTTGATGGAACTTTGGCTCACTTTTAGGTATTTGCCTAATCATTCAAATTTTAACTGGCCTCTTCCTGGCCATACACTACACATCCGACACAGCCACAGCATTCTCCTCCGTCACCCACATCTGCCGAGACGTAAACTATGGCTGGCTCATCCGTTATATACACGCCAACGGAGCATCCATATTTTTTATTTGCCTATTCATTCACGTAGGACGAGGAATCTACTACGGCTCCTACATGCTCTCAGAAACCTGAAACATTGGCATCATCCTACTCCTAACCACAATAGCCACAGCATTCGTAGGCTATGTTCTCCCATGAGGGCAAATATCCTTCTGAGGCGCCACAGTAATCACAAATTTACTATCAGCAATCCCCTATATCGGAACAACTCTAGTTGAATGAATCTGAGGGGGGTTTTCAGTAGACAAAGCCACATTAACCCGCTTCTTCGCATTTCACTTTATTTTACCTTTCATTATCACAGCTTTTGTCCTGGTTCACCTCCTATTTCTACACGAAACAGGATCTAATAACCCCTCAGGCCTCAACTCAAATTCTGACAAAATCCCATTCCATCCCTACTACACAATCAAAGACTTGCTCGGAGTAATTCTTCTTTTAATAGTTCTCATAATTTTAGTATTATTTTTCCCAGATGTTCTCGGAGACCCCGATAATTATACCCCAGCAAATCCACTCAACACCCCAGCACACATTAAACCAGAATGGTATTTNCTTTTTGCCTACGCTATCCTCCGNTCCATCCCCAACAAACTAGGAGGAGTCCTAGCTCTAATCTTATCAATCTTAATTTTAGCAGCGTTCCCACTTCTTAATTCTTCCAAACAACACGGACTTATTTATCGCCCTATCTCACAAACCCTCTACTGAATCTTTGTTTCTAACCTTCTAATCCTCACATGAATTGGAGGACAACCTGTAGAATACCCATTTACAGTAATCGGTCAAATCGCATCAATCCTGTACTTCGCTATTATTATCATCCTTATACCTATNGCCAACATAATCGAGAATAACATCCTAAAACTCNNNCTGATGGGGATGCAAGCAGCCATTGAGCAGGCTATGAAGAGTCGTGAGATTCTGGGCATCTCAGACCCTCAGATGCTGGCCCATGTGCTGACAGCTGGAGTGCAGAGCTCCTTGAATGACCCACGCCTCTTCATCTCCTATGAGCCCAGTACTCTCGAGACTCCCCAGCAAGCACCAATGCTCACCAACCTCACCCGAGAAGAACTGCTGGCCCAGCTACAGAAGAATATCCACCATGAAGTTCTTGAGGGCAATGTGGGTTACCTACGAGTGGATGACCTTCCTGGCCAGGAGGTACTRAGTGAGCTGGGGGAATTCTTGGTGGACCATGTGTGGAGGCAGCTCATGAGCACCTCTTCCTTAGTACTAGATCTTCGGCACTGTGCTGGTGGTCACATCTCTGGAATACCTTATGTCATCTCCTACTTGCACCCTGGGAACACAGTCATGCACGTGGATACCATCTATGATCGCCCTTCCAACACCACCACTGAGATNTGGACCTTGCCCAAGGTCATAGGGGAGAGATACAGTGCTGACAAAGATGTGGTGGTCCTCACCAGTGGACATACTGGGGGTGTGGCTGAGGACATCACCTACATCCTCAAGCAGATGCGCAGAGCCATAGTGGTGGGTGAGCGGACGGAGGGTGGTGCCCTGGACCTCCAGAAGCTGAGAATAGGCCAGTCCAACTTTTTCCTCACAGTTCCTGTGTCCAGGTCTCTGGGACCCCTGGGAGGAGGTGGC
Abrawayaomys                NNNNNNNTCATACGAAAAAATCACCCTCTGCTCAAAATTATCAATCACTCCTTCATTGACTTACCTACTCCATCAAACATCTCTTCATGATGAAACTTTGGCTCCCTACTAGGCCTCTGTCTAGTCATCCAAATTCTAACAGGCTTCTTCTTAGCCATACACTATACATCAGATACAACCACAGCTTTCTCTTCAGTAGCCCATATCTGCCGAGACGTAAACTACGGCTGACTTATCCGATATCTTCACGCCAATGGCGCCTCCATATTTTTCATTTGCTTATTTATCCACATCGGACGAGGTATTTACTACGGCTCTTACATGCTCCGAGAAACCTGAAACATCGGCATTATCTTATTTCTAACAACCATAGCAACAGCATTCGTAGGCTATGTACTTCCATGAGGACAGATGTCCTTTTGAGGCGCTACAGTCATCACTAATCTACTATCAGCAATCCCATATATCGGAACCTCATTAGTTGAATGAATTTGGGGTGGATTTTCAGTAGATAAAGCTACTTTAACACGCTTCTTTGCCTTCCATTTCATTCTCCCCTTCATTATCGCAGCCCTAGTCCTAGTACACCTCCTCTTTCTTCATGAGACAGGATCTAATAACCCATCAGGCCTCAATTCTAATGCCGACAAAATCCCCTTTCACCCCTACTATACTATCAAAGACCTACTAGGCGTCATTCTACTGCTAATGGCCTTAATAACATTAACCCTATTCTTCCCAGACCTCCTAGGAGACCCAGATAACTACACCCCAGCTAATCCCCTTAACACCCCTGCACACATCAAGCCCGAATGATATTTCCTCTTCGCCTACGCCATTCTTCGATCAATCCCTAACAAACTAGGAGGTGTCCTTGCCCTTATCTTATCAATCCTTATTCTAGCAACATTTCCTATTCTCAACTCATCAAATCAACATGGCCTAGTATACCGACCAATTACTCAAGTCATCTATTGAATTTTCATCGCCAACCTCCTTGTCCTTACATGAATTGGAGGTCAGCCTGTAGAATATCCTTTTATCATGATTGGCCAAATTGCATCTATCACATACTTTGTGATCATCGTAATTCTTATGCCCATTGCCAGCATGATTGAAAATGACATCCTAAANNNNNNNNNNNNNNNNNNNNNNGCAGCCATTGAGCAGGCTATGAAGAGTCGTGAGATTCTGGGCATCTCAGACCCTCAGATACTGGCCCATGTGCTGACAGCCGGAGTACAGAGTTCCTTGAATGACCCACGCCTCTTCATCTCCTATGAGCCCAGTCCCCTTGAGGCTCCCCAGCAAGCACCAACGCTCACCAGCCTCACTCCAGAAGAACTGCTGACCCAGCTACAGAGGAGCATCCACCATGAAGTTCTGGAGGGCAATGTGGGTTACTTACGAGTGGATGCCCTTCCTGGCCAGGAGGTACTGAGTGAGCTGGGGGGACTCTTGGTGGCCCATGTGTGGAAGCAGCTCATGAGCACTGCTTCCTTAGTACTCGATCTTCGGTACTGTGCTGGTGGTCACATCTCTGGGATACCTTATGTCATCTCCTACTTGAACCCTGGGAACACAGTCATGCACGTGGATACCATCTATGATCGTCCCTCCAATACCACCACTGAGATCTGGACCTTGCCCAAGGTCCTAGGGGAGAGATACAGTGCTGACAAAGATGTGGTAGTCCTCACCAGTGGACATACTGGGGGTGTGGCTGAGGACATCACCTACATCCTCAAGCAGATGCGCAGAGCCATAGTGGTGGGTGAGCGGACAGAGGGCGGTGCCCTGGACCTCCAGAAGCTGAGANTAGGCCAGTCCAACTTTTTCCTCACAGTTCCTGTGTCCAGGTCTCTGGGACCCCTGGGACGAGGTGGC
;
END;
